# Supplementary material for: Allele-specific binding variants causing ChIP-seq peak height of histone modification are not enriched in expression QTL annotations
Source: Genet Sel Evol. 2024 Jun 27;56:50. doi: 10.1186/s12711-024-00916-4 (PMC11212393; doi:10.1186/s12711-024-00916-4)
Supplement: Supplementary file 1 — Additional file 1: Table S1. Summary statistics of the initial number of peaks and number of SNPs under peaks per individual for the two histone modifications H3K4me3 and H3K27ac. [file 12711_2024_916_MOESM1_ESM.xlsx]

## Sheet: Sheet1
cow_id	histone_modification	nPeaks	nSNPs
1037	H3K4Me3	147094	145541
106	H3K4Me3	79820	78106
112	H3K4Me3	144709	113063
1122	H3K4Me3	103225	122257
119	H3K4Me3	128035	87880
129	H3K4Me3	75155	112832
130	H3K4Me3	92104	84552
131	H3K4Me3	65325	90300
133	H3K4Me3	105942	122833
149	H3K4Me3	139879	123266
151	H3K4Me3	123262	69840
186	H3K4Me3	108946	110035
191	H3K4Me3	101119	83538
195	H3K4Me3	78442	76952
196	H3K4Me3	52530	38451
199	H3K4Me3	146472	104411
20	H3K4Me3	86736	128042
217	H3K4Me3	78081	115922
218	H3K4Me3	111281	137939
219	H3K4Me3	60380	75529
22	H3K4Me3	62898	65520
24	H3K4Me3	105234	82886
241	H3K4Me3	72209	92781
251	H3K4Me3	69983	98654
269	H3K4Me3	71404	92946
272	H3K4Me3	97225	102906
276	H3K4Me3	77680	66809
281	H3K4Me3	79581	102829
325	H3K4Me3	67396	76669
328	H3K4Me3	61610	71363
344	H3K4Me3	79804	90796
35	H3K4Me3	152135	160696
359	H3K4Me3	75070	76390
384	H3K4Me3	68231	61863
394	H3K4Me3	58570	80266
398	H3K4Me3	77800	87847
402	H3K4Me3	69715	82295
41	H3K4Me3	118042	85650
42	H3K4Me3	46912	54685
421	H3K4Me3	132600	132742
43	H3K4Me3	44271	31078
439	H3K4Me3	104766	87726
448	H3K4Me3	70432	84180
451	H3K4Me3	229805	177413
457	H3K4Me3	155958	156545
468	H3K4Me3	70650	121847
473	H3K4Me3	171178	147671
477	H3K4Me3	134269	104129
48	H3K4Me3	168899	107720
485	H3K4Me3	90032	125918
496	H3K4Me3	64591	84971
516	H3K4Me3	366613	212336
55	H3K4Me3	113381	92128
566	H3K4Me3	38240	43802
570	H3K4Me3	69148	68548
592	H3K4Me3	53700	60453
593	H3K4Me3	126020	111656
594	H3K4Me3	37989	300500
598	H3K4Me3	55030	61658
627	H3K4Me3	174655	119454
636	H3K4Me3	147239	95150
64	H3K4Me3	208835	151106
646	H3K4Me3	82108	107249
65	H3K4Me3	90725	81735
681	H3K4Me3	136871	118169
683	H3K4Me3	79818	95515
69	H3K4Me3	87129	112413
692	H3K4Me3	78778	82130
705	H3K4Me3	120038	90638
706	H3K4Me3	67215	80776
715	H3K4Me3	36535	20085
722	H3K4Me3	47030	25317
736	H3K4Me3	52796	52887
737	H3K4Me3	104455	113660
738	H3K4Me3	50300	50019
761	H3K4Me3	79604	131380
762	H3K4Me3	153917	161005
763	H3K4Me3	241117	155812
765	H3K4Me3	146415	136902
771	H3K4Me3	137530	128708
774	H3K4Me3	53544	90756
777	H3K4Me3	65677	103152
778	H3K4Me3	173229	136382
783	H3K4Me3	53260	52095
784	H3K4Me3	54760	62066
785	H3K4Me3	59224	60016
790	H3K4Me3	261259	227282
80	H3K4Me3	55917	66591
800	H3K4Me3	68441	89025
827	H3K4Me3	85353	77785
843	H3K4Me3	186821	119704
907	H3K4Me3	126363	108099
93	H3K4Me3	129592	164466
97	H3K4Me3	201804	202499
973	H3K4Me3	99194	134838
974	H3K4Me3	114918	104356
980	H3K4Me3	95572	93716
994	H3K4Me3	165948	145141
1036	H3K27ac	232032	104394
112	H3K27ac	105205	46769
119	H3K27ac	222211	175622
151	H3K27ac	236182	93271
186	H3K27ac	244764	151577
191	H3K27ac	178170	194299
195	H3K27ac	254505	181474
20	H3K27ac	165374	80206
218	H3K27ac	367645	330627
269	H3K27ac	374977	307864
281	H3K27ac	416416	368994
344	H3K27ac	291123	208605
41	H3K27ac	133974	55538
43	H3K27ac	264037	339765
451	H3K27ac	399952	349120
473	H3K27ac	531069	397296
477	H3K27ac	370076	316325
48	H3K27ac	739270	482541
485	H3K27ac	335987	289326
516	H3K27ac	226427	196680
593	H3K27ac	291105	233829
627	H3K27ac	294442	241186
64	H3K27ac	193610	182009
646	H3K27ac	258140	268285
65	H3K27ac	222250	143054
715	H3K27ac	232184	196842
722	H3K27ac	193627	122801
738	H3K27ac	939808	529519
762	H3K27ac	292853	193959
771	H3K27ac	272061	203281
778	H3K27ac	232366	171409
800	H3K27ac	246793	204205
827	H3K27ac	321743	241862
843	H3K27ac	382175	300813
97	H3K27ac	169906	170949
980	H3K27ac	318376	241339
994	H3K27ac	289958	305593
