# Supplementary material for: Allele-specific binding variants causing ChIP-seq peak height of histone modification are not enriched in expression QTL annotations
Source: Genet Sel Evol. 2024 Jun 27;56:50. doi: 10.1186/s12711-024-00916-4 (PMC11212393; doi:10.1186/s12711-024-00916-4)
Supplement: Supplementary file 2 — Additional file 2: Table S2. Variant impact scores for ASB sites under histone modification H3K4me3 ChIP-seq peaks. [file 12711_2024_916_MOESM2_ESM.xlsx]

## Sheet: variant_impact_scores
snp	ref	alt	countREF	countALT	seq	observed_ASB_phenotype	predicted_ASB_BLUP	predicted_ASB_gkmSVM	predicted_ASB_MLR
1:655346	A	C	39	153	TGAAGAGGGAATGTCTGCGGA	0.296875	-0.00192756	-0.179277	-0.00794222
1:882112	C	T	476	829	TCCGCCGTAGTTCTGCCCTCG	0.135249	-0.0234009	0.453536	-0.0284769
1:1588135	C	T	67	32	GGGAGGTAGCTAGAGGAAGAC	-0.176768	-0.0121456	0.335308	-0.0154112
1:2046936	G	T	872	1686	CCCGGTGCGCTGCGCCGCCGC	0.159109	0.000940506	-0.372788	-0.00637509
1:2047006	A	C	2691	1820	CACCAGCCCGATCCGGCGACC	-0.0965418	-0.017355	-0.637105	-0.0325372
1:2047484	A	G	820	758	GATGATGAGAAGCACTGTCCT	-0.0196451	0.0143979	-0.087161	0.0138524
1:2217824	C	T	2098	1590	GGACAAGAGTTTGAGTAAGCT	-0.068872	-0.0106729	1.13252	-0.00493604
1:2218237	A	G	2706	2329	GCGGCGCGACGGAGACTGAGG	-0.0374379	0.0431701	0.115572	0.052699
1:2218289	A	G	508	588	CTAGTTCGCCGTGTCCCCTCC	0.0364964	0.0585108	0.062312	0.0716709
1:2219239	A	C	498	1603	AAAGACCCTGATGCTGGGAAA	0.26297	0.0329082	-0.183539	0.0363976
1:2219353	C	G	1245	3377	TTTGGTGATGGACAGGGAGGC	0.230636	-0.00246155	1.02926	0.00441269
1:2219382	C	T	4267	1385	CTGCAGTCCATGGGGTCACAG	-0.254954	-0.0698617	-1.12186	-0.104667
1:2219570	A	G	376	1249	TCCATAAGTCGTGTCCCGCTT	0.268615	0.0816095	1.24587	0.113868
1:2219621	A	C	215	722	TTTTAATCCAAGATTAAGTAC	0.270544	-0.00583615	0.374932	-0.00694465
1:2219759	G	T	26	89	AAATGAGTTTTTGTAAAGAAC	0.273913	-0.0119437	0.002557	-0.018743
1:3102859	A	G	2186	2952	ACGGGTCTGGGCTCGCGCCCT	0.0745426	0.00223253	0.029459	-0.000390246
1:3210135	A	G	118	48	CCCCATATACAGAAGCCCACC	-0.210843	0.0137316	0.661862	0.0210823
1:3239970	G	A	60	47	CACAGAGAGGAGAGGCTGAGG	-0.0607477	-0.00721246	-0.221514	-0.0151315
1:3759886	C	T	452	307	ATCAGAACAGTGTGGCCACCG	-0.0955204	-0.00139827	-0.487716	-0.0105946
1:3966425	C	T	319	124	CCACCGATGCTGAGCCGCGCG	-0.22009	-0.0208656	-0.414174	-0.0346057
1:3966629	C	T	210	190	CCCTTCCTTCTCCCGGTCGCG	-0.025	0.00645833	-0.327261	0.00114647
1:3967715	G	T	203	226	CTAGGGGATCGGCACACAGGG	0.0268065	-0.0155101	-0.212468	-0.0256064
1:5854850	A	G	74	19	ACTGCAAGAAAATCCAACCAG	-0.295699	-0.0047517	-0.643323	-0.0165458
1:5854862	G	C	23	91	TCCAACCAGTCCATTTGCCGG	0.298246	0.0160927	-0.603595	0.0104415
1:5854893	G	A	33	171	GAGACATTCCACTTGTGACAA	0.338235	-0.00962393	-0.989021	-0.0264824
1:5854896	C	T	33	171	ACATTCCACTTGTGACAAAGG	0.338235	-0.0320639	-0.449351	-0.0492534
1:7113990	A	T	760	445	GCGAGCCACATCCGCCAGGCA	-0.130705	-0.00415829	0.266518	-0.00597617
1:10231525	A	C	526	849	CCATCCCTCTCCGACCCCAGC	0.117455	0.00490079	0.108847	0.0038658
1:10231546	C	T	322	534	TTTCTCCCTCTTACTGCTCCG	0.123832	-0.013926	0.022439	-0.0210543
1:10232643	A	C	1704	1885	CACCACCCTCAGCGGGCAAAC	0.0252159	-0.0192826	0.853084	-0.0189201
1:22784352	C	T	456	352	GGGAGGAGCATTAGCAGCATC	-0.0643564	-0.00203865	0.435663	-0.00145104
1:22906504	A	C	282	429	CCGGGCGTGTCGGCAGTCGCC	0.103376	0.00913943	0.271718	0.0110232
1:22906547	C	T	229	158	GCCCCCGCGCCTGGGAGGCGG	-0.0917313	-0.0154679	-0.05001	-0.0238003
1:24665693	A	G	141	53	AGTCGTGTCCAACTCCGTGCG	-0.226804	0.0391472	1.74708	0.0651708
1:25272667	C	A	35	53	CATGGGGTTGCTAAGAGTCAG	0.102273	-0.0284066	-0.582347	-0.0460279
1:27411242	A	G	128	104	CAACCCCGGAACTCTAGGCAG	-0.0517241	0.00293885	-1.15092	-0.0122218
1:37117927	C	T	574	345	TGAGTTTAACTACAGACTTTG	-0.124592	0.00399989	0.69849	0.00907779
1:44085962	A	G	390	342	GACAGTGTCTGAGACGAGGCT	-0.0327869	0.0138318	0.127413	0.0154454
1:44086208	C	G	900	631	CAGCCCGGGCCCGCGCAGCCG	-0.0878511	0.00407831	-2.02588	-0.0202073
1:44086241	C	T	1159	1485	GCGGTCTGTCCCGCGGTGGTG	0.061649	-0.03301	0.310211	-0.0422662
1:45082344	C	G	37	38	TCGTGTGTGGCCTGCTGACTG	0.00666667	-0.00242244	0.011628	-0.00651367
1:46190158	A	G	587	475	CCCTGAGCCCGTCAGAGCTAG	-0.0527307	0.0651078	0.53961	0.0852245
1:49930704	A	T	328	270	CGGCTGCTTCAGGGTCCGCTT	-0.048495	-0.00338898	0.039962	-0.00743958
1:49933486	G	T	1202	1031	GAATTTACCCGGCTGACGTAT	-0.0382893	0.0124551	-1.30184	-0.00172461
1:49933618	A	C	763	1002	GATCCCTCAGAACAGCCGAGC	0.0677054	0.0232053	0.194051	0.0281075
1:51788388	A	G	1206	741	CTGTCAAACTATGCAGCAAAA	-0.119414	0.0239281	-0.278456	0.0239319
1:51788412	A	T	1505	919	CACCGTACACATCGTTCCGCC	-0.120875	-0.00229877	0.686438	0.000922387
1:51788414	C	T	1517	928	CCGTACACATCGTTCCGCCCT	-0.12045	-0.0149369	-0.461155	-0.0275583
1:51788476	C	T	1258	1942	CCAGGGCGTGTTGACCCGCCG	0.106875	-0.00436497	0.588554	-0.00276603
1:51788490	A	C	1505	2350	CCCGCCGAGTCTGCGCGATGG	0.109598	-0.00492135	-0.051753	-0.0103813
1:56617918	C	G	633	613	GAGCCCGGCAGCGCCAAGGCG	-0.00802568	0.0373831	-0.495151	0.0387383
1:56826448	A	C	19	78	ACGGGGGAGCCTGGTGGGCTG	0.304124	-0.000566328	-0.254784	-0.00702223
1:56826467	G	T	26	104	TGCCGTCTATGGGGTCGCACA	0.3	-0.00287413	-0.06688	-0.00793598
1:57344141	A	T	3487	2280	CAAGAAGGCGATCCTAGATGT	-0.104647	0.00121524	-0.148387	-0.00360465
1:57344188	C	T	2083	1297	AGGGGAGATACCTCTTTGGCC	-0.116272	-0.0138201	-0.400833	-0.0254847
1:57943961	C	T	158	220	TTTTTTTCTTTGAGCTTCCTT	0.0820106	-0.0208894	-0.598156	-0.0366204
1:59080370	C	T	54	25	CTCCTCTGTCCGTGGGATTCT	-0.183544	-0.0390333	-0.67282	-0.0605437
1:59817333	C	T	104	114	GGGCTGCGGTCTCTGGGGTCA	0.0229358	0.0192591	0.746929	0.0290428
1:66050296	A	G	2088	2806	TAAAGCGTCTGCCTGCAATGC	0.0733551	0.0177469	-0.4915	0.0137582
1:66690866	A	C	634	397	GACGCGCAGGCTGAAAGGCCG	-0.114937	-0.00371079	0.184858	-0.00628676
1:66691186	C	T	409	268	AGCAGCTGGTTTCCGGGAGCA	-0.104136	0.000219407	1.37978	0.0116093
1:66865738	G	T	432	147	TTGCTCTGATTGGCAGATGAG	-0.246114	0.00180236	0.858688	0.00800571
1:67512331	C	T	89	189	GGTGTGGATCTAGGTCCCTCT	0.179856	-0.0143551	-0.098669	-0.0229072
1:67512471	C	G	2137	763	CCAGGGACGGCGGAGCCTGGT	-0.236897	0.00766625	-1.69651	-0.0120832
1:67512575	C	G	1063	395	GCCTCTGAAACACTGACTATT	-0.229081	-0.00890847	0.134146	-0.0134564
1:67512581	C	A	997	366	GAAACACTGACTATTTACCTA	-0.231475	0.00144777	-0.392143	-0.00593753
1:67555215	A	G	662	357	CTCTCTTGGCATAGAAGCGTG	-0.149657	0.0217228	0.383187	0.0282585
1:67569194	C	T	155	68	TTGAAGATTATGTGAAAGTTG	-0.195067	-0.02611	-1.04704	-0.0481138
1:67569389	A	G	32	126	AGTCGTGTCCGACTCTCAGCG	0.297468	0.0522837	2.01556	0.0848043
1:67823062	C	T	289	507	CCCGGGACGCCGGCGCCGCCG	0.136935	-0.0105956	-0.713377	-0.0247473
1:68260057	A	G	834	714	AACGCTCCGAATCCCGATTCA	-0.0387597	0.00940279	-0.062253	0.00775651
1:68332733	A	G	209	181	TAGAACGCGAATAGGTTTCAG	-0.0358974	0.00934543	-0.464955	0.00333989
1:68332829	G	T	44	55	TTCTTGGTAATCAATAAACAT	0.0555556	-0.00191054	-0.450448	-0.0108454
1:68433241	A	C	83	214	CAGGAGGTCACGGAGACAGAA	0.220539	0.0250673	0.831513	0.0373555
1:69197216	C	T	76	22	GCGATCAAGCCGAGCAGCTGT	-0.27551	-0.0301533	0.089847	-0.0410031
1:69204420	G	T	59	73	CAGCCTCACATGCCCCAAGGT	0.0530303	0.0202633	0.132346	0.0236934
1:69499465	A	G	133	56	GAGGAAGCGTAGATCATCTAC	-0.203704	9.49508e-05	0.005757	-0.00336948
1:69501729	A	C	86	42	TTGTGGGGAGCCGGGGGAGGG	-0.171875	0.000604137	-0.37297	-0.00680564
1:69827796	A	G	1589	1273	GGTCCCTTCGAGCTGGACCCG	-0.0552061	0.0134014	1.36476	0.0282431
1:70622083	C	T	77	81	TGAAGAAGTCTCTGAGAAAGC	0.0126582	0.0166075	-0.022777	0.0173622
1:70781488	A	G	55	117	TCCCAGTCTCGGAGCCACACT	0.180233	0.0354654	1.13048	0.0538288
1:73429351	C	G	244	188	TGCAAACTGGGGGGTGGGGCT	-0.0648148	0.0168331	-0.927206	0.00789443
1:73856058	C	T	1253	1355	GTCAGGGCTCCTGCGACTCTG	0.0195552	-0.0224374	0.445527	-0.0273356
1:73856066	C	T	1358	1478	TCCTGCGACTCTGGGACCTCT	0.0211566	-0.0357955	0.321841	-0.0456899
1:73856226	C	T	2107	2343	CACGGCAGCCTGGCGTACTCG	0.0265169	-0.0153453	-0.47148	-0.02819
1:75004417	A	C	391	210	GAATTCCAGACCTCGGGCGGC	-0.150582	0.0060221	-0.90852	-0.0056788
1:80701169	A	G	77	42	TGGACAATGGAGGTCTGTCTG	-0.147059	0.027202	-0.547138	0.0252054
1:80701193	C	T	75	25	TGCTGACCTCCGCGCTTCTCC	-0.25	-0.0226354	-0.875344	-0.0418349
1:81288098	A	T	518	620	AGACTCGAGATGGGTTTAGCG	0.0448155	0.0079166	-0.26336	0.00369376
1:83248101	A	C	89	148	TCCTCCATCCCTGGGATTTTC	0.124473	0.0171013	-0.049702	0.0177009
1:83597352	A	G	48	78	GCACCCAGCTGCAGAGTTTCA	0.119048	0.0249205	-0.266001	0.0253308
1:83826823	A	G	658	424	GGGGCGGGGCGGAGGCCAGGC	-0.108133	0.0251871	1.25169	0.0420402
1:83960624	C	T	1792	3223	GCGGGGACCACACCCCCGCGG	0.142672	-0.0208626	0.660616	-0.0230092
1:83960925	C	G	1882	1925	AGCGAGTCCCGCGCTTGCTGC	0.00564749	0.0144144	1.14799	0.0271957
1:83961773	C	T	219	145	GGTTTCCAGACAGCAGGCTTC	-0.101648	-0.0448187	0.322805	-0.0571763
1:86120372	A	T	665	650	CTATTCAGACTCTTAACTTTA	-0.00570342	0.00738815	-0.092576	0.0048625
1:87963110	G	T	229	209	AATACGTTTAGACGTTTGATT	-0.0228311	0.00960057	-0.244003	0.00604816
1:95893370	C	T	146	336	AATGGCAACCCACTCCAGTGT	0.197095	-0.0248326	-0.119395	-0.0364807
1:96021551	A	G	196	171	ACCCTGCCGAGAATCCCTCAA	-0.0340599	0.0291526	-0.58309	0.0273029
1:96021722	C	T	524	695	CCCTCCCCCACCCACGTTGGT	0.0701395	-0.0289399	0.159462	-0.0387062
1:96023313	C	T	1354	900	CCCACCCCCACCCCCCAATCC	-0.10071	-0.00971941	-0.175398	-0.0178283
1:97344372	A	G	55	30	GCCACCAGCTAGGATGGGGAG	-0.147059	-0.00531492	-0.907006	-0.0201075
1:97350187	C	G	519	371	GAGCTTCACTGAGACTACAAA	-0.0831461	0.0174208	-0.691662	0.0111838
1:97350245	A	G	694	478	GACGGTCACGGATGAACCAAA	-0.0921502	0.00791302	-0.478061	0.00137343
1:99362493	C	G	2682	2035	GCAGCCCCTCCGGGCCTCCGG	-0.0685817	0.0102641	-0.70923	0.00187563
1:99362499	T	C	4499	3351	CCTCCGGGCCTCCGGATCCCG	-0.073121	0.00145604	-0.393611	-0.00594283
1:99370743	A	G	176	151	CACTTCAGTCATGTCCAACTC	-0.0382263	0.0569209	1.30802	0.0830813
1:99370922	G	A	630	261	ACTGCAGCCCACCAGGCTCCT	-0.207071	-0.011255	-1.02014	-0.0288963
1:100299978	A	G	46	61	CCACAGAGTCAGACACGACTG	0.0700935	0.058061	2.53799	0.0978004
1:106354598	C	T	282	115	CACGACTGAGCGACTTCACTT	-0.210327	-0.0507889	-1.61222	-0.0856543
1:106354633	A	G	309	129	CACGCATTGGAGAAGGAAATA	-0.205479	-0.0163016	1.10957	-0.0123553
1:108672250	A	G	93	60	ACTCTGCTCCACCATTCCTAG	-0.107843	0.0248114	0.725862	0.03589
1:108867682	A	G	264	377	AGTCTCTGGGGCTGTTTATTG	0.0881435	0.0225589	-0.137271	0.0237101
1:110093275	C	T	122	213	TCCCTGCCCACACTTCTCAGG	0.135821	-0.0264316	0.145077	-0.0356655
1:110526915	A	C	177	113	GCCCCTCCGCCCCACCGCTGA	-0.110345	-0.000192218	-0.170275	-0.00563405
1:110690549	C	T	67	238	TCCAGTACTCTTGCCTGGAAA	0.280328	-0.0382203	-0.435853	-0.0569519
1:110690573	A	C	100	351	CCACGGACGGCGGAGCCTGGT	0.278271	2.18488e-05	0.478201	0.00163315
1:110955251	C	G	935	1227	TGGCGGGGAGGAAAGCGAGGA	0.0675301	0.0264343	0.547292	0.0360317
1:111096074	C	T	1899	1734	CGCCGGAACCCGCGCTGTCCC	-0.0227085	-0.0358102	0.394424	-0.0449257
1:116816242	C	G	24	86	CAGACAGGAGGTAACCACCCA	0.281818	-0.00555409	0.300762	-0.00738526
1:118350161	C	T	523	319	ATAGAACTGCCCGCTAAGGCT	-0.12114	-0.0219221	0.337428	-0.027845
1:118350208	C	G	472	601	TTGCTTGCTCGGGTCCAGCTC	0.0601118	-0.00269654	-0.421844	-0.0115383
1:118812293	C	G	74	80	TCAGTTGTGTCCGACTCTGTG	0.0194805	0.0101118	0.060806	0.00998718
1:118812368	A	G	157	55	AAGAACACTGGAGTGGGTTGC	-0.240566	0.0209319	-1.15834	0.0106239
1:119045674	C	G	2326	2986	AAGTCCTTCCCTACCCAGAGC	0.0621235	-0.0014605	0.52891	0.000291376
1:119045682	A	G	2633	3380	CCCTACCCAGAGCTGCTGGCG	0.0621154	0.000431756	-0.020116	-0.0032194
1:121946963	A	G	2793	4127	GCAAAGAGTCGGACACGACTG	0.0963873	0.0639149	2.59808	0.105907
1:121952204	A	G	617	174	AAGTAAAGTCGCTCAGTCGTG	-0.280025	0.0529238	1.82016	0.0835124
1:123872870	A	C	281	376	GCGACTTAGCCGCAGCAGCTT	0.0722983	0.0118065	0.431124	0.0161407
1:124887299	A	C	1423	831	CGCCGCGCCGAGCCCGGTCCA	-0.131322	-0.0322878	-1.38636	-0.0596451
1:124887303	C	G	1346	786	GCGCCGAGCCCGGTCCAGACA	-0.131332	0.00952411	0.501071	0.0139871
1:125874832	C	G	776	898	ACAGGGCCCGGAGCCCTGCTC	0.0364397	0.0115123	0.534822	0.0168843
1:130170383	C	T	48	56	GCGTGCCTGGCACACCCGGAA	0.0384615	-0.0407973	0.402652	-0.0511913
1:131014519	G	T	27	106	GTCCGACTCTTTGCGACCCCA	0.296992	-0.0161995	1.73385	-0.00549177
1:131014557	C	T	24	109	CCCAGGCTCCTCTGTCCATGG	0.319549	-0.010703	0.950856	-0.00693379
1:131014560	A	G	25	118	AGGCTCCTCTGTCCATGGGAT	0.325175	0.0847595	-0.378919	0.100356
1:131014564	C	A	21	104	TCCTCTGTCCATGGGATTCTC	0.332	-0.0238265	-0.237665	-0.0364745
1:131014597	T	C	15	68	CTGGAGTGGATTGCCATTTCC	0.319277	0.0148549	-0.531522	0.00964178
1:131373080	A	G	61	65	GGCTTTCCCGGAGCTGCCTCG	0.015873	0.0206504	0.115669	0.0240066
1:132419174	C	G	1825	794	CCACAGCCCCCTCACGGAGAG	-0.196831	-0.00601068	0.118294	-0.00993512
1:133089107	G	T	65	52	GACTCTGTGCGACCCCATAGA	-0.0555556	-0.0124597	-0.672876	-0.0266857
1:134958756	C	T	34	59	TTCTTCTCACTCGAACCCCAG	0.134409	-0.00531003	-0.656259	-0.0173967
1:135468478	A	G	177	81	CGGAGAACCTGGGCGGGAGGG	-0.186047	0.019676	-0.463165	0.0165219
1:135700748	C	T	49	38	CAGCCAGAGCTGGAAGAGGGC	-0.0632184	-0.0376157	-1.67302	-0.0695256
1:135881458	A	C	1322	792	AACTCGGGGTCGAGGCCGGCT	-0.125355	-0.0189059	-0.348233	-0.0313975
1:136815733	C	T	203	79	TACCCAGGGATTGAACCCAGG	-0.219858	-0.0114825	-0.208414	-0.0204309
1:137215232	G	T	1444	1192	GGTGTCCTCCGGCCTCCTCCC	-0.0477997	-0.0236534	-1.57457	-0.0506737
1:137215279	A	G	1225	1357	AAGCCCCGTAGCTCCACTGCC	0.0255616	0.00384686	-0.175915	-0.000548503
1:137215657	A	C	407	550	CGCGAAAGGAATCTGCATCTC	0.0747126	0.00304833	-0.815359	-0.00846298
1:137662967	C	T	26	84	CCCAAGGACCCTTAGGGTGAA	0.263636	-0.0361077	0.17187	-0.0477053
1:138384340	A	C	921	623	ATTCTCCAGGAAAGAACACTG	-0.0965026	-0.0109408	-0.259418	-0.0202908
1:138550766	C	T	283	314	TAGAGTTTATTTAATTAGGGA	0.0259631	0.00631898	-0.697094	-0.00302009
1:139238122	A	G	5596	4493	CCGCAACCTCGAGGCCTGCAC	-0.0546635	0.0388719	-0.172419	0.0441162
1:139362788	C	T	290	547	GGCCGGGCTGCGCGGCTGGGC	0.153524	-0.0147697	0.003536	-0.0223332
1:139412594	C	T	136	165	CTCCGCGGCCTGCACCCCGAA	0.0481728	-0.0186499	-0.263263	-0.0301548
1:139431765	A	G	2279	1348	CCTGCAGGAGGAAAGAGACGA	-0.128343	0.0183388	0.288959	0.0229305
1:139449267	C	T	76	38	TCAAGGCCTGCAGGAGGCTTC	-0.166667	-0.0289765	0.984108	-0.0298583
1:139708712	A	C	110	56	CGCCGCGCTCAGTCAGGACCC	-0.162651	0.0026224	0.431862	0.00444683
1:141357223	A	G	171	135	CTGACACTGGGGGCTTCCGGC	-0.0588235	0.0499796	-0.549988	0.0541965
1:141620913	A	C	66	251	AACCTGTTAGACCCGTTACCC	0.291798	0.00816297	0.553046	0.0128134
1:141621159	C	T	710	240	GAGGAATGGGTAGAGATGACT	-0.247368	-0.0327598	0.513826	-0.0397513
1:141621296	C	G	447	1173	GCTGGAGGCACAAAGATGCTG	0.224074	0.021633	0.351741	0.027805
1:141649887	C	G	139	38	TATGAGGTGGCTGGTGTGTCA	-0.285311	-0.00602108	-0.045431	-0.0117143
1:141649893	T	G	138	38	GTGGCTGGTGTGTCATCTCAC	-0.284091	0.00802403	-0.094148	0.00565575
1:141674139	C	T	772	533	CGGTTTCCTTTCCGATCCAGC	-0.0915709	-0.00854288	0.115581	-0.0131908
1:141674164	T	C	709	508	CTGAAAACTTTCTGAGTTTCG	-0.0825801	0.0123926	0.490182	0.0175246
1:141675003	C	T	1370	1942	AGGTTTTGCCCGCGGGAGCTT	0.0863527	-0.0176634	0.297179	-0.022853
1:141755660	A	G	67	133	AGGTCACCCTAGAAGTGGGCA	0.165	0.0236369	0.23668	0.0291171
1:141756230	C	T	377	184	GTTTTAAAAGTGGAGAGGGAG	-0.172014	-0.0302376	-1.3251	-0.0563722
1:141756236	C	G	393	223	AAAGTGGAGAGGGAGGTGTCC	-0.137987	-0.0157272	-1.16768	-0.0361858
1:141756360	A	G	453	782	AAGGTTGGCCATGGTGGGGGA	0.133198	0.0418393	0.379608	0.0538513
1:141756440	C	T	422	810	CCTGGGTTCCCCAACCCCTGC	0.157468	-0.00732622	-0.859323	-0.0221559
1:141756443	A	G	475	867	GGGTTCCCCAACCCCTGCACC	0.146051	0.038232	-1.04191	0.0339225
1:141756480	C	T	780	430	GCGCCTGCGCTCCCAGGAAGC	-0.144628	-0.0120075	0.433756	-0.0141734
1:141756734	A	G	584	875	ACTACCACGCAGGTCTGAATC	0.0997258	0.0422108	-0.199285	0.0480807
1:141756917	A	G	1289	1413	TGGGATCACCAGCGGGGTGGG	0.022946	0.0110651	-0.215814	0.00821818
1:142445974	G	T	31	78	CTCCAATGCAGGAAAGTGAAA	0.215596	-0.00318248	-0.886313	-0.0171672
1:142446012	A	C	21	109	TCAGTCGTGTACAACTCCTAG	0.338462	0.0186582	-0.676464	0.0129244
1:142446014	A	G	19	101	AGTCGTGTACAACTCCTAGCG	0.341667	0.0389227	0.855238	0.0552652
1:142833815	A	G	40	56	GATGAGGGACGGAGTGTGTGG	0.0833333	0.0399602	0.834139	0.0563595
1:143444070	C	G	261	136	GCGAGAGTTGGGGGGCGGACA	-0.157431	-0.029309	-0.635861	-0.0477549
1:143741199	C	T	141	117	TGCCACAGTGCGTGGGGCCAA	-0.0465116	-0.0225719	-0.087269	-0.0332538
1:143782864	C	G	3772	5127	TGGGGACGGGGTGGGGACGCT	0.0761321	-0.00229852	0.694008	0.00100435
1:143782888	G	C	5146	3787	TTAGAATGAAGACCCCGGGCG	-0.0760663	0.00410134	0.05262	0.00224071
1:143782909	G	A	3944	2887	CGTGCTGTGAGCACCCGCCAG	-0.0773679	-0.0254046	0.223751	-0.0335083
1:143782951	A	G	4127	3112	CCGACCCTGGAAAAGGGAAAA	-0.0701064	0.0359056	1.08414	0.0538899
1:143783478	A	G	976	1274	TTGCCCTGTGGGCTAAGCAGG	0.0662222	0.0105245	0.256483	0.0126236
1:143803552	A	G	102	96	TTGGTCATGGACAGCCTAGTG	-0.0151515	0.0335472	0.201517	0.0413651
1:143822411	G	T	62	243	TCTTCACGGATCTGTATGGAA	0.296721	0.00846688	-0.161041	0.00549851
1:143822933	C	T	83	338	CCCCCAGATCCCTCAGTGTCT	0.30285	-0.0164731	-0.694053	-0.0320277
1:143823058	A	G	85	425	GCAGTGGAGCGGGGAGGGGGG	0.333333	0.0216076	1.34227	0.0384564
1:143823394	C	T	90	389	CCTCACCCCATGCTGTGCCCT	0.312109	-0.0176434	-0.330502	-0.0295977
1:143850661	A	C	2312	3002	TCCTCCCGGGCGGCGGAGTCG	0.0649228	-0.0173217	-0.274385	-0.0285824
1:143979697	C	T	46	31	GGGCCTGTGCTCGTGGACAGG	-0.0974026	-0.00792104	0.449659	-0.0087951
1:144134892	A	G	582	677	TAGCCTCCTGGGGTTCCCAGG	0.0377284	0.00904962	-0.366382	0.0040262
1:144148872	A	C	810	503	CTTGCACAACAGGGTCAATGG	-0.116908	-0.00943921	1.08014	-0.00392912
1:144351849	A	C	6390	9541	CCCAGCCATGCCCCAGGGCAG	0.0988952	0.00130656	-0.151157	-0.00351819
1:144352022	A	G	3497	2603	GGGCCCCCAGAACCCCAGACC	-0.0732787	-0.00106861	-0.214138	-0.00722381
1:144352119	A	G	437	686	CGCATCATTAGGAGCGCGTCC	0.110864	0.0156984	-0.136583	0.0149763
1:144352121	T	A	325	512	CATCATTAGGAGCGCGTCCTG	0.111708	-0.0127277	0.384865	-0.0156184
1:144361331	G	T	154	138	AGTGCGGAACGGGGCGGACTG	-0.0273973	0.0076139	0.713584	0.0138454
1:144361558	A	G	357	355	GGGTCGGGCCGGCACAAGGCT	-0.00140449	0.0269677	1.39001	0.0458009
1:144361567	G	C	404	420	CGGCACAAGGCTCGGAGCCCA	0.00970874	0.0249729	-1.27214	0.0145452
1:144809558	A	G	340	285	CCGCCCGGCAGTCAGAGTGCC	-0.044	0.0142461	-0.875424	0.00515678
1:144829643	A	G	33	106	TGTCTCCACTGTGCTGCCACC	0.26259	0.00959446	-1.16025	-0.00384222
1:144840752	T	G	107	35	CGGCCACATGTCAGGCCCCCA	-0.253521	0.0201476	-0.819215	0.0132824
1:144981411	A	G	33	92	TGTGCTTGCCATTCTCTCTAC	0.236	0.0574038	0.267092	0.0724691
1:145674270	A	G	63	17	CCGGGGGGGCACCCTGTGTCT	-0.2875	-0.0165405	0.329084	-0.0210781
1:145677953	A	G	91	35	GGCTAGTGCTAGAAGAGATCA	-0.222222	0.032068	0.185886	0.0393117
1:145972817	C	T	783	1260	GTGCCTCCCCCTCCCTGCGCC	0.11674	-0.0322233	1.12589	-0.032466
1:147072104	C	T	883	638	GGAAGCGTCCCGCGAGCCATG	-0.0805391	0.00269457	-0.118893	-0.00140166
1:147243710	C	T	237	132	GCCGTGTCCCCGCCTGGGCGG	-0.142276	-0.0246113	-0.448557	-0.0397491
1:148359570	G	T	188	39	CAGGAGAGGCGGTCACCCGCT	-0.328194	0.00519553	-0.554121	-0.00290943
1:148569501	A	G	193	102	GTGGTGCTTCGGGCGCAGCTG	-0.154237	0.0295741	0.219535	0.036497
1:148569527	C	T	184	74	GAATCAGAGGTATGGGCGCTA	-0.213178	-0.0148865	0.932665	-0.0124604
1:149231970	C	T	581	358	GCTGACCACATTGGCTGGGGC	-0.118743	-0.0202297	0.426605	-0.0247268
1:149318826	A	G	786	1054	GAGTGTTGGTGAACGTTGTTG	0.0728261	0.0135902	0.036175	0.0141536
1:150798433	A	G	93	87	GGGAGGAAGCAGAGCTCAGGG	-0.0166667	0.0327217	1.32822	0.0524659
1:150798460	C	T	122	139	CGCAGGGTCACGGGACTGGGA	0.032567	-0.023801	-0.681223	-0.0412262
1:150798501	T	C	108	83	TCTGTGGCCACAAAGCATCAG	-0.065445	0.011678	0.178532	0.0132526
1:150798542	G	A	198	163	CAGAGTCCCCAGTGAAGAGAA	-0.0484765	-0.0297089	-0.650537	-0.0484227
1:150798615	A	G	126	158	GCCCAAGAAAAGATCCCGCCG	0.056338	-0.00883898	0.143934	-0.0132622
1:150798640	T	C	122	121	GGACGTGCCCTCACCACTGGG	-0.00205761	0.0107515	-0.370032	0.00615523
1:151231515	C	T	1403	813	TTGTGCAGCTTGGTGTCCTCA	-0.133123	-0.0255845	-0.410196	-0.0405753
1:151441736	C	T	518	234	CAACGGATGACGTGCCATCCA	-0.18883	-0.0412575	-0.307465	-0.0594369
1:151476167	C	T	369	493	GCGGCTTCTCTTGGGAGCTCG	0.0719258	-0.0311228	0.714291	-0.0355032
1:151476168	C	T	461	559	CGGCTTCTCTTGGGAGCTCGG	0.0480392	-0.0488059	0.48726	-0.0604828
1:151476759	C	G	65	107	GATTTACTTTCCTTTAACATC	0.122093	-0.0018605	0.198713	-0.00377979
1:151477134	C	T	97	89	TTTGGCGACTTTAGAAGGCAA	-0.0215054	-0.000849319	0.42115	-9.21943e-05
1:152232652	A	G	1944	1111	GCGCGGGGCGACCATGGACTC	-0.136334	-0.00525451	-0.010577	-0.0103616
1:152356472	A	G	91	158	CTAGGCCTTGATGCCAAAGCC	0.134538	0.0283897	0.141843	0.03415
1:152361824	T	C	129	42	CGAAGGGACACAGCCCGCCAG	-0.254386	0.0145554	-0.50251	0.00957312
1:152363004	C	T	142	32	GGAGAACCAGTGGTCCCTGCC	-0.316092	-0.022157	-1.00507	-0.0426245
1:152363045	A	G	18	96	AACTGTCTACAATGATGGGAG	0.342105	0.0204268	0.423186	0.0270386
1:152363288	A	G	352	119	GCTGAGACTCGGCACTCCCAA	-0.247346	0.016372	0.136591	0.018781
1:152363753	C	T	998	319	CCTCCCACCCTCTCACCCGGA	-0.257783	-0.00129886	0.742973	0.0028062
1:152450297	G	T	1485	1432	GGTTCCTCAGGGTTCGGTGTC	-0.00908468	-0.0214571	0.288903	-0.0277759
1:153018351	A	G	88	98	CGGGGAGAGGGGGTGCTGCTG	0.0268817	0.0223742	-0.932551	0.014897
1:153179147	G	A	603	244	GCTGCGAGAAAAAAAAAAAGG	-0.211924	-0.0252101	0.229879	-0.0331944
1:153182037	A	G	85	85	TGCACGGGTGAGTGTTGTGCG	0	-0.00217785	-0.604726	-0.01285
1:153928270	G	A	334	356	GGGGCTGGCGGGCAGGGCCCA	0.015942	-0.0197004	-0.694794	-0.0361478
1:153928334	C	T	404	394	TCCGTCTGCTCCTCTGCCTTC	-0.00626566	-0.0235098	0.916057	-0.0236269
1:153928339	G	C	385	361	CTGCTCCTCTGCCTTCCTACC	-0.0160858	-0.0167634	0.190804	-0.0228535
1:153928437	A	C	478	769	TCTCGGTTAACCCGTCGCTCC	0.11668	-0.00224487	-0.404368	-0.0107744
1:153928548	C	T	93	245	GTTCTTATTTTTAATCAACGT	0.224852	-0.00554003	-0.472827	-0.0157113
1:153928552	C	T	71	196	TTATTTTTAATCAACGTTGGG	0.234082	-0.0247273	-0.604729	-0.0415813
1:154546552	C	T	97	18	TGTCCGACTCCGCGCGACCCC	-0.343478	-0.00606814	-0.155651	-0.0129631
1:154546554	C	T	99	18	TCCGACTCCGCGCGACCCCAC	-0.346154	-0.0176131	-0.443899	-0.0307821
1:154546587	C	T	30	138	ACCAGGCTCCTCCGTCCCTGG	0.321429	-0.00955681	0.651682	-0.00870029
1:154546598	G	A	26	121	CCGTCCCTGGAATTCTCCAGG	0.323129	-0.0144665	0.688351	-0.0145605
1:154686744	A	C	1571	1168	GGCGGCGGCGAGAGGGGGGGC	-0.073567	-0.0155608	-0.019335	-0.0235878
1:154708321	A	T	2105	1021	GCGAGCCGCGTGCAGAGCCTT	-0.173385	-0.00542193	0.18476	-0.00846807
1:154708610	C	T	129	63	TCCACTCCCCTGCACCAAGTG	-0.171875	-0.0334367	-0.182186	-0.0481209
1:155529829	G	C	78	37	ACTAGGACTTGTTTCGTCTTT	-0.178261	-0.0135293	-0.252405	-0.0235133
1:156268675	G	T	59	16	GTGTCACTGTGGACTGCTCCC	-0.286667	-0.00863424	0.711297	-0.0068818
1:156841365	C	G	70	114	GGGGCAGCCCCCAGCGGGTGG	0.119565	-0.0149142	-0.512388	-0.028082
1:156846162	A	G	50	31	CTGATGACCAGCTATTGGCCG	-0.117284	0.00777525	0.099031	0.0074224
1:156979412	C	T	655	378	TTCCGAGGCCTGCTTCCTGCT	-0.134076	-0.0257665	-1.27424	-0.0501267
1:157203022	C	T	40	48	GGGCTGCCATTTGTGGGGTCG	0.0454545	-0.00828902	0.332073	-0.0105322
2:4201142	C	T	61	30	AGCACTGCAGCTTCCACAGGT	-0.17033	-0.0121383	0.305477	-0.0157237
2:4204982	A	C	75	103	TGGAGCCTGGCAAGCTTGCCG	0.0786517	0.0121022	0.127782	0.0132456
2:4211386	A	G	53	60	CTGCCAGATAGGCAGTCACTG	0.0309735	0.0272402	-0.344677	0.0274378
2:4790748	C	T	963	1257	AGCAGCAGTACAGGCGCGTAG	0.0662162	-0.0137907	0.400716	-0.0168018
2:5420299	C	T	68	76	CCTGAGCTGCTGCCCCTCCCT	0.0277778	-0.0275439	-1.69471	-0.0569266
2:5916590	C	G	2037	1693	CCCCATAGACCGCAGCCCACC	-0.0461126	-0.0182713	-0.224314	-0.0292523
2:5960894	G	T	1921	874	TCAGCCAACATTGGTGGACAC	-0.187299	0.00445405	0.356989	0.00597303
2:5960895	C	T	1985	906	CAGCCAACATTGGTGGACACT	-0.186614	-0.0386018	0.248864	-0.0500527
2:5980966	A	G	884	1106	GGGGTTGCAGAGGTTGTGCAG	0.0557789	0.0093749	-0.14784	0.00679784
2:6137672	A	G	65	63	CTCTGCCAAGATGAGAAGAGG	-0.0078125	0.0358258	0.733734	0.0500088
2:13457055	C	G	170	310	GCTCAGTCGTGTCCGACTCTT	0.145833	-0.00668951	1.05845	-0.000659527
2:13457171	C	T	304	162	CCTGCCATCTTATCCTCTGTC	-0.152361	-0.0354149	0.283741	-0.0456159
2:13457184	C	T	160	292	CCTCTGTCGTCCCCTTTTCCT	0.146018	-0.0226112	0.178652	-0.0304356
2:13457649	A	G	2425	3317	CAGGATCCGGGAACCCAGCAT	0.0776733	0.0179862	-0.221924	0.0169708
2:13457697	C	G	2078	2604	GGTATGGACAGGTCTGGATCT	0.0561726	-0.00682556	0.356846	-0.00840038
2:13490875	C	T	642	567	GAAAACAATGCTATCCGTGCA	-0.0310174	-0.0165443	-0.121756	-0.0259457
2:13530670	A	G	522	718	CATCAGGTCGGGCTTAGGCTT	0.0790323	0.0119271	-0.100414	0.0105612
2:13531020	C	G	383	595	GAAGGCAGGACGCTGCCGGGG	0.108384	0.0118467	-0.657558	0.00444945
2:13531041	T	G	765	491	CACGGGCTGCGGCGGGGAAAG	-0.109076	-0.0140202	0.853278	-0.0122129
2:13531205	C	T	1379	3230	GGTGACTGGGTGCGAGGCCGG	0.200803	-0.0066499	-0.296974	-0.0152286
2:13531233	C	T	1479	2952	GGCCCCACCATCGCCACCGCC	0.166215	-0.0232437	-0.329478	-0.0367222
2:14873285	G	A	25	49	CTGGGAGGACAGAGGGCGGGG	0.162162	-0.0250742	-0.37088	-0.039501
2:14873307	A	G	41	40	GAGCTGGCACGGGCCGGCCTA	-0.00617284	0.0195895	0.078503	0.022254
2:14873310	G	C	31	38	CTGGCACGGGCCGGCCTAGCC	0.0507246	-0.00297019	0.830781	0.00162378
2:14945506	T	C	412	161	GCCGTGCCGTCGGCGCAGTGG	-0.219023	-0.0110978	-0.080465	-0.0185607
2:14945772	A	G	647	1048	CCAGCGGGCGACCGCGTCCCC	0.118289	-0.0330966	-1.30079	-0.0597528
2:17443630	G	T	49	28	CCATGGACTGGTGCCCGCCAG	-0.136364	0.00253731	-0.163349	-0.00208153
2:17443631	T	A	50	28	CATGGACTGGTGCCCGCCAGG	-0.141026	-0.00573975	0.431031	-0.00621673
2:17618971	C	G	110	189	GCGCGCGCTGCGCAGCGCGGA	0.132107	0.000236745	0.249374	-0.000561163
2:19467897	A	G	2667	2812	CCTCGCCCGTGCCCTTCCGCA	0.0132323	0.0138266	-0.951746	0.00379904
2:20772902	A	C	661	305	CCAGTCCCACCCCTAGCACTG	-0.184265	0.0181247	0.218435	0.021897
2:23297355	C	G	686	235	GAGGGACAGCCAGTTTAAAAA	-0.244843	-6.79476e-06	0.360501	0.000327146
2:24522237	A	T	42	47	CAGGTAACAGTAGTGGTCAGA	0.0280899	0.00208202	0.128105	0.000481988
2:24604503	A	G	1879	2008	AGCTGGGCTGACAGTTCCGCG	0.0165938	-0.00171565	-0.0058	-0.0058011
2:24637233	A	G	431	283	GCGCGTCGGAGTCCCACGGCT	-0.103641	0.0140826	0.061862	0.015058
2:24649116	C	T	152	58	CGACTCCTAACGACCCCATGG	-0.22381	-0.0415229	-0.978876	-0.0670169
2:24944928	G	A	659	721	ACAAGAGGCCGATTCTCCCCA	0.0224638	-0.0540575	-0.860019	-0.0817058
2:24945484	C	T	731	721	AGCCGGTGACCACGAGCACCG	-0.00344353	0.00178153	0.633134	0.00554634
2:25693655	C	T	176	48	GGATGGAACGCGGCTATTTTC	-0.285714	-0.0096947	-0.632927	-0.0227318
2:25731202	G	T	448	419	GGACGGCCACGGCGGCCATGG	-0.0167243	0.0151117	-0.210039	0.0134364
2:30517561	A	G	247	206	CGCAGGCTGGAGCTCACCTGG	-0.0452539	-0.0084282	-0.485552	-0.0195285
2:30659945	A	G	127	44	CTGCTGGGCCGGGAAGGCATC	-0.24269	0.0165558	0.829136	0.026485
2:35942473	A	G	311	511	CTGAAAAGGGGCTTCGAGCCG	0.121655	0.01773	-0.858461	0.00977876
2:36716444	A	G	791	1164	AGGTGGAACTGGGAAAAGATC	0.0953964	0.0238085	-0.041795	0.0263321
2:41581874	A	G	49	38	GCCGAGGTCAGAGCGAAGCCA	-0.0632184	0.00838083	-0.645258	0.000166106
2:43866689	C	G	1995	967	ACACAATGCCCCCTCTTGCCC	-0.173531	0.0202152	1.12683	0.0343585
2:44006736	C	T	1224	989	GGTCCTCCAGCCCCGAGCAGC	-0.0530953	-0.0152726	1.04342	-0.0117577
2:44073685	A	C	257	117	GCGCGGGGGGCGGTGGGGGTG	-0.187166	-0.00727035	0.14863	-0.0112129
2:44073772	C	G	244	100	CTCCCCCGGCGTTCCCTGCGG	-0.209302	-0.00694107	0.707915	-0.00476093
2:47706624	C	T	1472	423	CTGCAGTCCACGGGGTCGCTA	-0.276781	-0.0633866	-0.489158	-0.0895923
2:47706635	A	G	1449	417	GGGGTCGCTAAGAGTCGGACA	-0.276527	0.0441821	-0.247649	0.0500708
2:47706641	G	A	1422	407	GCTAAGAGTCGGACACGACTG	-0.277474	-0.0628064	-2.55855	-0.111174
2:47706783	A	G	833	2262	GCACAGAGTCGGACACGACTA	0.230856	0.0630903	2.53799	0.104208
2:52558373	C	G	134	402	GAGGAGCCTGCTGAGCTGCAG	0.25	-0.0190091	0.609612	-0.0211976
2:61250287	A	G	437	419	ACTTAAACGTACCAACACCTG	-0.010514	0.021298	-0.478125	0.0184272
2:61391169	A	C	2071	2116	GCCTGGAGGCATGGCTTACAA	0.00537378	0.0217794	0.540225	0.0300245
2:65195647	A	G	110	143	TACTCACTCAAGAAGATGATG	0.0652174	0.0357095	0.000459	0.0419515
2:65197096	A	G	1863	1364	CCAAGCGGCCGCCACCGAGTT	-0.0773164	0.0145627	-0.258273	0.0122168
2:65197187	A	G	1951	1892	TCCTGGACTTGGAGTCCCCGG	-0.00767629	0.0259505	0.182836	0.0314842
2:65197589	G	T	1060	1595	CAGCGGCGGCGGGGAATCTCT	0.100753	0.00776633	-0.034273	0.00597322
2:65197879	C	G	753	252	TGGTGTTGGGGGGGAGGCTTT	-0.249254	-0.0171259	-1.42804	-0.0407763
2:69841471	A	G	227	307	GCGCTTGCGCGCTGGCGCACA	0.0749064	0.0117208	0.146364	0.0129602
2:71749639	A	C	337	474	CTGAAGGCCTCCGAGGGCTCT	0.0844636	0.0185337	-0.576001	0.0138494
2:72243128	C	G	71	37	TGAGGGCAAGCGGGAGGAGGT	-0.157407	0.00311888	-0.616138	-0.0062243
2:79556131	A	G	846	964	TGCATGCACAAGGTGCGCCTA	0.0325967	0.0244475	-0.341241	0.0239165
2:85508287	C	T	958	706	GACGCCTCCCCCAGTATAGCC	-0.0757212	-0.0106888	0.047513	-0.0166592
2:85508636	C	G	989	1053	AGCGGTAAAGGGGGGACGAGA	0.0156709	0.0161611	-1.32884	0.00270626
2:89102377	C	T	5055	2400	CGCTGCCCATTCTGTCCCGCC	-0.178068	-0.00182205	0.961512	0.00449674
2:89102415	C	T	4839	2238	GGCGCCGGGCTCTGGACTGCA	-0.183764	0.000826387	-0.012988	-0.0026397
2:89102420	G	A	4794	2222	CGGGCTCTGGACTGCACGCGG	-0.183295	-0.0270139	0.645047	-0.0310148
2:89102526	C	T	3739	1498	CCTGATGTTCTTTTCCCCTCT	-0.213958	-0.0194677	-0.111872	-0.0295639
2:89102674	G	T	1021	2927	AACGTCTTTCGTTAGACCTCG	0.241388	-0.0146415	-0.057258	-0.0228256
2:89102679	A	G	911	2524	CTTTCGTTAGACCTCGGCTCT	0.234789	0.0100719	0.308163	0.0126043
2:89102728	A	G	1216	3549	TCTGGAGTCAAGACAGGGCCG	0.244806	0.00312569	-0.167603	-0.00137773
2:89102745	C	T	3715	1299	GCCGCAGAGATGGATTCACCA	-0.240925	-0.0426439	-1.01629	-0.0688488
2:89103013	C	G	1430	480	GCAAGAAGGTGAAAGTGAAGT	-0.248691	0.015351	0.538877	0.0218192
2:89103160	C	T	823	262	GGAATTGAACTGGGGTCTCCT	-0.258525	-0.0373623	-0.947772	-0.0613803
2:89103349	A	G	419	136	TCACCAGGAAGTTAAGGAAAG	-0.254955	0.017187	0.20251	0.0205305
2:89103350	C	T	422	136	CACCAGGAAGTTAAGGAAAGT	-0.256272	0.00585011	0.541199	0.00973871
2:89471179	A	G	1601	1518	AGGGGCTGCGGGCGAGGAGCA	-0.0133055	0.0110451	0.894752	0.0201713
2:89706096	A	T	325	255	ATCCACCTGCAGGCCCACAGG	-0.0603448	-0.00254794	-0.52972	-0.0125125
2:90552232	A	G	44	36	TGCTGGAAGTGAGCATACCGT	-0.05	0.00919198	-0.154986	0.0064877
2:90570066	A	G	675	1032	GGCTAAACACGACTCGGGGTC	0.104569	0.0428955	0.396374	0.0553778
2:90571718	C	T	1448	1034	CCCGCCAGGGCTGTGAGGCAC	-0.0834005	-0.0308809	0.382283	-0.0387761
2:91198493	A	G	332	206	GAGGTGTCGGGCTCCAGCCGC	-0.1171	0.0194945	-0.693684	0.0138042
2:92865040	C	G	122	65	CAGTGTTCTTCCCTGGAGAAT	-0.152406	-0.00121756	-0.113051	-0.00632327
2:92978433	A	C	73	171	CTCTGTGTGACCCCAGAGACA	0.20082	-0.00632684	0.327799	-0.00807824
2:93987537	A	G	33	65	TCCAGTCTGCAGCAGCTCTCC	0.163265	0.0216535	0.883305	0.0335644
2:95992880	C	T	420	729	GCCGCGTCTACATGCGCGGCG	0.134465	-0.0143647	0.321222	-0.0183905
2:98029073	C	T	1085	1665	GGAGCCCAGCTGGCACTCACC	0.105455	-0.0245073	-0.565431	-0.0408772
2:98029139	C	G	917	607	GCAGGGTCCCGCGGAGGAGGC	-0.101706	-0.00475522	0.1993	-0.00746175
2:98237496	C	T	4308	3540	GACGAAGGGGCTCCGTTTTGC	-0.0489297	-0.0146163	0.645922	-0.015209
2:104116181	C	G	158	274	CTCCGTCATCGCGCCCCATCC	0.134259	0.0213009	0.291959	0.0267369
2:104248494	C	G	38	52	TTGGCCAGCAGGAGGCCACTC	0.0777778	0.015337	-0.328304	0.012448
2:106257122	C	G	1688	1696	CGCCTGGGGCCGGTGGGTGGC	0.00118203	-0.0105072	-0.375094	-0.020986
2:106257332	C	T	1308	1230	CAGGAGTGCGCGTGCCAAAGG	-0.0153664	-0.0184401	-0.312765	-0.0304214
2:107178696	C	T	178	390	CCCTACCCCCTCAATCTCCCC	0.18662	-0.014359	0.124943	-0.0205004
2:107393205	A	C	44	20	CACCTGACACATCGGGGTCCC	-0.1875	0.0010542	0.342944	0.00148964
2:107438501	A	G	52	96	AGCTGGGGACGGGGACTGAGG	0.148649	0.0297029	0.635187	0.0411444
2:108813857	C	T	76	27	TTCACTTTCATGCATTAGAGA	-0.237864	-0.0362653	-1.62643	-0.0673025
2:114851424	A	G	152	105	CTGCTGGGAGGCCGACCCAGC	-0.0914397	0.00536436	0.012244	0.00341448
2:115630641	C	T	2015	1273	CGGGGATGCGCTTTCGGTTTT	-0.112835	-0.00721485	0.338958	-0.00908933
2:115630695	A	G	2413	1676	GGGTAGCCTTAGTGGCTGGGG	-0.0901198	0.00317966	-0.775976	-0.00787086
2:115992403	A	G	33	44	GGTCCAGGCTGCAATTAAGGC	0.0714286	0.0621196	0.299073	0.0788226
2:115992409	G	A	35	47	GGCTGCAATTAAGGCCCGTGG	0.0731707	-0.00771297	-0.085785	-0.0143053
2:118847745	G	T	385	230	CCCCCGCCTATTGGTACCCGA	-0.126016	-0.00354774	0.370955	-0.00407178
2:119377920	A	C	182	80	CGCCGGCCGGACGCACGGCGA	-0.194656	0.00674158	-0.986303	-0.00560104
2:119590729	A	G	133	212	TTGAGACTGAGGAGGCGGATG	0.114493	0.0424889	-0.220141	0.04821
2:120166627	C	T	267	87	CCCTCGGCTCCTGCCCCAGCC	-0.254237	-0.0167685	0.52519	-0.0192533
2:120166931	C	T	410	89	CAAAGTGTCCCCATTGCATGA	-0.321643	-0.0297767	-0.079631	-0.0423513
2:120166959	C	T	384	96	CCTCCTCGCCCGGGACACCCT	-0.3	-0.0151833	-0.296632	-0.0260977
2:120186715	C	T	1112	584	AAATCACTCATCAGCAGGTTC	-0.15566	-0.0275094	-0.490137	-0.0438901
2:120188119	C	G	68	32	TGAACCTTATCTATTGTTTGA	-0.18	0.00461742	0.028016	0.00263289
2:120612475	C	T	72	130	GAATCCTGAGTGCCTACGCCA	0.143564	-0.0208238	-0.375888	-0.0341394
2:120890281	C	G	75	156	CTACGCTGACGTCTCCAGAAC	0.175325	-0.000790276	0.148535	-0.00295738
2:120903062	A	T	72	36	GAGCTGTCTCAGTCTGTCCTT	-0.166667	0.0122206	0.001382	0.0120332
2:121118973	G	T	505	180	GGCGAATACCTAGGGGAGTCC	-0.237226	-0.000910357	0.213541	-0.00240923
2:121151873	C	T	566	242	TGCGGGTTCGCCCGGCTGGAG	-0.200495	0.00756309	0.494345	0.0114159
2:121220519	C	T	39	31	CTGATCACCTTGAGCTGACCC	-0.0571429	-0.023817	-0.52081	-0.0395163
2:122076871	C	T	172	72	CCTCCGTCCATGGATTTTTCA	-0.204918	-0.0688044	-0.61937	-0.0978999
2:122077641	G	T	1597	1390	CTGCTTCGCTGTCTCCCCGCC	-0.0346502	0.00828273	-0.319268	0.00355723
2:122249447	A	G	305	473	TGGACCATAAGGAAAGTGGGG	0.107969	0.0227354	-0.176302	0.0235141
2:122806701	C	G	81	42	ACCCAGGTTCGATCCCTGGGT	-0.158537	0.0148719	0.768451	0.023685
2:122806747	C	G	48	122	TGGCAACCCACCCCGGTATTC	0.217647	-0.00200835	-0.114881	-0.00735058
2:123824806	G	T	176	75	CACTCTTGCCTGGAAAATCCC	-0.201195	-0.0180891	-0.883174	-0.0361266
2:124332411	C	T	797	488	CCCTAACTACTTCCGCCGATT	-0.120233	-0.0142773	0.652316	-0.014708
2:124332524	A	G	573	592	TGGGGGGCGGGGCCGGGCGCA	0.00815451	-0.0170043	-0.742557	-0.0332277
2:124332744	G	A	6515	5059	CTGGTCTATGGGCACCACGGG	-0.0628996	-0.0169612	-0.677861	-0.032475
2:124878593	A	G	1693	1533	CCATGCCCGCGGCCCCGCCGG	-0.0247985	0.0209606	-0.108484	0.0219842
2:125032406	A	G	1242	1008	GGGAAAGGCAACGGGCCGGAC	-0.052	0.00858611	-0.894203	-0.00225745
2:125130614	A	G	74	139	TGGTAATAGGGCAGGGGGATG	0.152582	0.00600468	0.284305	0.00716479
2:125399707	A	G	1054	1164	TTTCCTCTCTAGGTCCCCGTT	0.0247971	0.0280105	-0.68801	0.024716
2:125400571	G	T	1786	1383	AAGACGCACCTTCCGAGGTGC	-0.0635847	0.012605	0.375314	0.0165562
2:125545362	A	C	890	1274	TGACCTTCCCCGGAGGCCAGG	0.0887246	0.015853	1.13846	0.0289259
2:125545399	A	G	1148	1721	AGTTGTCTGAGGAAAATGGGC	0.0998606	-0.00770764	0.040013	-0.0129416
2:125546007	C	G	39	114	AATGAAAAGTCAAAGTGAAGT	0.245098	-0.011425	0.975545	-0.00758742
2:125585310	A	G	582	547	GCAGATGACAAGAAAAACTCG	-0.0155004	0.0143087	0.200049	0.0168366
2:125634884	C	T	599	914	CGGCTCCCGGTGGGGCGGGTG	0.104098	-0.00558954	-0.167331	-0.0124793
2:125664184	C	T	25	85	ACATGGCCGTTGGAGGCGGTA	0.272727	-0.0251188	0.451127	-0.0306918
2:125957170	G	T	551	915	TTGCGCCGGCGACGAGGCGCT	0.124147	0.00448274	0.588534	0.00850703
2:126036403	A	G	688	440	CCAGAGCAGAGGCGGCCCGTG	-0.109929	-0.00533501	-0.745537	-0.0183915
2:126107020	C	T	119	158	AGTGGGCCTTCGCTCCTGCTG	0.0703971	-0.0209085	-1.03477	-0.041354
2:126321898	A	G	3023	2383	ACGGAGCCGTGTGCCGGCCGC	-0.0591935	-0.00757707	-1.47767	-0.0291449
2:126772757	A	G	136	282	TAGCCGGCCAGCTTCCAGCAG	0.174641	0.029582	-0.514444	0.0285905
2:126773093	C	T	901	1199	ACCCTGGGCTTGGTCTACCCT	0.0709524	-0.0197191	-0.086312	-0.0296085
2:126794340	T	C	318	709	TCAGTGCAGGTGGGACTAGAA	0.19036	0.0240903	1.42255	0.0424857
2:126794397	A	G	655	227	GAAAGTGGGCGGAGTCAACAC	-0.24263	0.0329633	2.37908	0.0641083
2:126794414	C	T	646	211	ACACAGACCCTGGACTAAGCG	-0.253792	-0.0314314	-1.11588	-0.0556366
2:126794425	C	T	642	212	GGACTAAGCGTGAACTGCGGA	-0.251756	-0.010077	-0.181816	-0.0183532
2:126794482	C	T	314	73	TAGGGGCTAGTACTCTTGTTG	-0.31137	-0.0276882	0.119849	-0.0375387
2:126794489	C	G	279	64	TAGTACTCTTGTTGAATCTCA	-0.313411	0.00349619	-0.47435	-0.00421423
2:126794623	C	T	21	101	CCCATTCTCTCCCCCCAACTC	0.327869	-0.0158131	1.22433	-0.0104952
2:126794625	C	T	31	129	CATTCTCTCCCCCCAACTCCA	0.30625	-0.0272525	0.083786	-0.0373725
2:126794628	T	C	32	96	TCTCTCCCCCCAACTCCATCA	0.25	0.0330369	-0.623977	0.031811
2:126876907	T	C	25	76	TCAGGGTCACTGTCTTGTCAG	0.252475	0.0121808	0.669436	0.0191881
2:127476058	A	G	75	34	GATGACTGCCACAGCCCTGAG	-0.188073	0.0173077	-0.07256	0.0177173
2:127609077	C	T	910	1449	CCGGGGGGCCCGCGGGGCCCG	0.114243	-0.0051047	0.380048	-0.00595749
2:127677556	G	A	2520	2758	AACGACCCAGGCAGCATCAGC	0.0225464	-0.0148645	0.154469	-0.020826
2:127677919	G	T	89	82	TCAATTCAGTGCAGATCAGAC	-0.0204678	-0.00866826	-0.189791	-0.0166443
2:127709934	A	G	179	431	GCTACAGTCCATGGGGTCGCA	0.206557	0.0380447	0.325139	0.0484289
2:127725019	A	G	115	248	TGCACGCTAGATTTCCCTGAC	0.183196	0.00452541	0.110118	0.00340121
2:127766706	G	A	68	36	GGCATCTTCCGTGAGGCCGTC	-0.153846	-0.0442098	-1.64812	-0.077659
2:128841535	C	G	116	69	ACCTGGGTTCGATCCCTGAGT	-0.127027	0.014398	0.649257	0.0217954
2:128841632	A	G	83	158	CCATGGGATCGCAAAGACTCG	0.155602	0.0257048	1.42799	0.0446014
2:128873105	A	G	66	137	CAGACTGCACATCTTGTTGCC	0.174877	0.0359878	-0.16341	0.0405386
2:129092055	C	A	2770	1939	GTCGTGGAGAATTGGAACGCC	-0.0882353	-0.0052055	-0.244105	-0.012818
2:129293543	G	T	63	28	GTCGCCGGCCTGTGACTGCCC	-0.192308	-0.00980404	-0.598057	-0.022495
2:129320826	C	T	49	135	CTCCCCCCACCCCCACCCCGC	0.233696	-0.0146192	0.583167	-0.0158895
2:130018180	A	C	45	118	GGGACCCCAGCGAGGGGGTGC	0.223926	0.015316	-0.277978	0.012964
3:1710317	A	G	57	80	GTCCATTCAGACTGCGTGACC	0.0839416	0.0116913	-0.113667	0.0101178
3:2714279	A	G	417	685	ACCTGTAGAGAGTAGTGGAGT	0.121597	-0.00671306	0.37745	-0.00803481
3:3352137	C	T	488	728	GCCTTAGCAACCGTGGAAGGT	0.0986842	-0.014209	-0.228897	-0.0241258
3:6663559	C	G	66	36	TGAGGGTATACTAAAATTCTG	-0.147059	-0.00131713	-0.539673	-0.0110517
3:7366757	C	T	211	513	GGAGCGCGGCCGCATCGCAGC	0.208564	-0.00680131	0.090738	-0.0112397
3:7366758	T	G	108	348	GAGCGCGGCCGCATCGCAGCC	0.263158	-0.010883	-0.131496	-0.0188374
3:7861306	G	T	202	886	AGCCTACCAGGCTCCTCGGTC	0.314338	-0.013683	0.057668	-0.0203647
3:7868556	C	T	22	73	CATGTGCCCTTTTGCAAAATA	0.268421	0.00109868	0.168645	-0.000333669
3:7868685	C	T	562	188	CCATGTCCATCCAGTCGGCGA	-0.249333	-0.0294748	0.329201	-0.037557
3:7946217	A	G	233	369	ATATCGCCACGGCAGGGGCAG	0.112957	0.0334835	0.252704	0.041836
3:7988366	A	G	234	566	GTGGGTTGCCATTTCCTTCTC	0.2075	0.042476	-0.241271	0.0479657
3:8280532	A	G	204	147	CTGCTGCTAAGTTGCTTCAGT	-0.0811966	0.00367748	0.215487	0.00345734
3:8464948	A	G	699	723	CCCCTCCAACGTTCGCAAACC	0.00843882	0.0205014	0.398653	0.0268691
3:8465415	C	T	148	246	GAGGCTCCCTTGCTGGGGCAG	0.124365	-0.00177323	-0.021031	-0.00603875
3:9153337	A	G	36	83	TCCCATGGACGGAGGGGCCTG	0.197479	0.0374776	0.130103	0.0456026
3:9471634	T	G	747	288	CGCCGCCGCTTCTGCCGCCGC	-0.221739	-0.0128271	-0.534591	-0.0256622
3:12655118	C	G	71	123	TCGCTCAGTCCTGTTCGACTC	0.134021	0.0178249	0.852075	0.0283494
3:12655150	C	G	70	146	GAACTGCAGCCCACCAGGCTC	0.175926	-0.00641663	0.540636	-0.00589699
3:12655152	A	G	63	129	ACTGCAGCCCACCAGGCTCCT	0.171875	0.0114642	1.02014	0.0220578
3:13711717	C	T	82	47	CTAGGGAGACCGAGGAGCAGG	-0.135659	-0.0407965	0.02485	-0.0552653
3:13805597	A	T	31	126	GTCTCTTCAGTGGGTCTAAGA	0.302548	-0.0044422	-0.135844	-0.0106778
3:13805609	A	G	54	180	GGTCTAAGAAGTGAGGAGGGC	0.269231	0.0216553	-0.300509	0.0207981
3:13805739	A	G	327	617	GGTCCGGGAGGGGGGAGCAGA	0.153602	0.0159916	-0.595719	0.0103977
3:13945257	C	T	221	196	CCAGGAGACCTCAACCCAGTA	-0.029976	-0.0284814	-0.291138	-0.0429822
3:13945261	T	C	87	207	GAGACCTCAACCCAGTACCTT	0.204082	0.0204265	-0.211765	0.0201897
3:14084457	C	T	357	224	TCCAAGGCCTCCTAGGGGACT	-0.114458	-0.00551701	-0.743489	-0.0186013
3:14124449	C	T	242	215	CTCCCTGCCATGTACTGCGAT	-0.0295405	-0.0306319	-0.557743	-0.0485978
3:14232794	A	C	725	1255	GAAATGGGCTCGCTCTGGGGC	0.133838	-0.00892935	-0.137817	-0.0164163
3:14232826	G	T	634	324	GGCAACCATAGGGCTAGCCGG	-0.161795	0.00380694	-0.263776	-0.00154704
3:14232949	A	G	1787	3689	ATGGCTGCGCGCAAGTCGCGT	0.173667	0.0310256	0.012632	0.0361148
3:14232956	A	G	1912	3997	CGCGCAAGTCGCGTTTGTCAC	0.176426	0.0469556	-0.340098	0.0526075
3:14233018	A	G	2429	4931	ACAGTCCCCCGAATGGTGACT	0.169973	0.0319388	0.565575	0.0432425
3:14233052	A	G	2305	4694	CTCAGGGGCAGATGTGACAGA	0.170667	0.00468055	-1.11353	-0.00959938
3:14233088	A	G	1691	3478	CTCAAGTGAAGCTGCGGTCGG	0.172857	0.00901557	-0.466575	0.00290213
3:14408606	A	G	339	225	GCCTTGGCTCGGCGGAGGCTG	-0.101064	0.0212913	1.34082	0.0380378
3:14409841	A	G	621	412	CTGCGGCGATACAGGCGTGGG	-0.101162	0.0253471	-0.373524	0.0247146
3:14626677	C	G	870	602	GCTGCCCCCTGTCTCTCTGGT	-0.0910326	-0.0144789	1.27782	-0.00821817
3:14774051	A	G	101	144	TGGACCTGCAACACCAAGGTG	0.0877551	0.0197852	-0.455222	0.0167467
3:14788859	A	G	1209	1704	CTTTGGGGAAGGAAAAGGGGA	0.084964	0.0326839	0.04415	0.0385677
3:14788862	A	G	1485	2096	TGGGGAAGGAAAAGGGGAAGG	0.0853114	0.0037025	-1.00875	-0.00971533
3:14789764	C	T	1493	1182	GCGGTGAAGGTTCTCGGAGAC	-0.0581308	0.00078542	0.749409	0.0055313
3:14798903	C	G	42	59	CCACCCTGCTGGCCTTGTATT	0.0841584	-0.012557	-0.284587	-0.0226215
3:14953058	C	T	3656	2841	CTAGGGCCAGCGTTCCGCGTT	-0.0627213	-0.0316876	-0.832432	-0.0529058
3:15320233	A	G	1242	1760	CCTGGATGCGGGTTGCAGATC	0.0862758	0.013881	0.809649	0.0228668
3:15380737	A	G	50	39	GTGAGGGGCTGTAGGTGGGGC	-0.0617978	0.031229	-0.45587	0.0313207
3:15389665	C	T	116	109	GTAGTGGGGCCCTCAGGAGAG	-0.0155556	-0.00929479	-0.260223	-0.0182022
3:15416131	C	G	185	93	GGCACTAAGAGTGTGGGATGA	-0.165468	0.017675	0.118666	0.0202479
3:15426637	C	T	156	87	AATCACGCACCCTCATATACT	-0.141975	-0.0178172	0.478551	-0.0210926
3:15432009	C	T	457	244	ATGCAGACCTCCTCCACGCCC	-0.151926	-0.00424472	-0.495634	-0.0143068
3:15945983	A	T	252	179	CAAATTGCCCAGCAAATGTGA	-0.0846868	-0.00382625	0.308224	-0.00510326
3:15945985	C	G	266	207	AATTGCCCAGCAAATGTGAGT	-0.0623679	-0.0147633	0.796275	-0.0137746
3:19726063	C	T	134	54	ATTACTAGCGTGTTCCAAAGA	-0.212766	-0.00237224	0.097597	-0.00552246
3:20555286	C	G	299	78	GTCTGACTCCCTGCAACCCCA	-0.293103	0.00905319	-0.062487	0.00730854
3:20555302	G	A	323	79	CCCCATAGACGGCAGCCAACC	-0.303483	-0.0148267	0.03579	-0.0220579
3:20555309	A	C	401	97	GACGGCAGCCAACCAGGCTCC	-0.305221	0.00178057	-0.73089	-0.00916721
3:20681207	C	T	1135	823	CTCAGGTTCCCCTCACCCTCT	-0.0796731	0.0176042	0.449103	0.0237218
3:20725100	G	T	1109	1337	ACTTGGCCTTGGCGCGGGCCT	0.0466067	-0.0043619	0.623936	-0.00238049
3:20725167	A	G	378	377	TACGATTAAAAACCAGAGCCC	-0.000662252	-0.0142275	0.074157	-0.0208806
3:20744935	C	T	227	217	GTCCCCTAATCGCTCCGCCTC	-0.0112613	-0.0186983	0.252896	-0.0246491
3:20779602	C	T	994	669	CGGACACCGGCATCTCGTCCA	-0.097715	-0.0099825	0.584426	-0.0099681
3:20936009	C	T	1329	705	TCCAGGAAGGCTCGGGGATGC	-0.153392	-0.00386301	0.033093	-0.00811765
3:21076168	C	T	137	213	TCGGGGCTTCTCTTGGGCGCT	0.108571	0.00220752	-0.284781	-0.00381149
3:21239049	C	G	97	135	CAGAGTCGCACGAGGTGTGCG	0.0818966	0.014025	0.343359	0.0180208
3:21239118	C	G	81	68	GACCTGCCGGCAGAGGCAGAT	-0.0436242	-0.00507363	0.912371	-0.000176287
3:21264691	A	C	2525	1145	AAAGAGCGCGAGGGTCAGGCG	-0.188011	-0.0263593	-0.422988	-0.0417005
3:21264863	A	G	3455	1446	CTGGGCATCGAGGTGGTCTGG	-0.204958	0.0286675	0.276506	0.0359564
3:21264963	C	G	1078	2690	GTGCGTAGCTGTACTCTAGTT	0.213907	-0.0104112	0.504768	-0.0113735
3:21276174	C	T	158	59	ATTCCAATCACTGCGCTGCTT	-0.228111	-0.0125993	0.153087	-0.0179547
3:21276177	C	T	181	72	CCAATCACTGCGCTGCTTTAT	-0.215415	-0.0374546	-1.01565	-0.0622299
3:21387515	A	G	167	159	ATGAGAAACCGGAAGGCAGAT	-0.0122699	0.0596853	1.58761	0.0896191
3:21453717	A	G	2136	2730	TTGGGTCAGGAGCAACCCCAT	0.0610358	-0.0172156	0.525174	-0.0198232
3:21533240	C	T	1045	1224	GGCTCCGCAATTCTCGCTCGG	0.0394447	-0.0144215	0.630993	-0.0151218
3:22742369	A	G	154	352	ACTCCTGCAAATTTTCAGTAC	0.195652	0.0162061	0.414486	0.021567
3:22749493	C	G	72	87	AATGGCGAGTGCCCTGTGACG	0.0471698	0.00514729	0.69351	0.010486
3:26634539	G	T	48	74	TGAGCCAGCTTTACCAGCTGA	0.106557	-0.0143518	-0.160083	-0.0235655
3:26866520	A	G	640	315	TTCCCGGCAAGAGTAGTGGAG	-0.170157	-0.00118589	0.160532	-0.00333205
3:26866559	A	C	345	790	CCCAGGGGATATTCTTGACCC	0.196035	-0.0195387	-0.497079	-0.0338092
3:26917298	A	C	266	230	CATTTAGAGTACCCAAAGAAT	-0.0362903	-0.0117537	-0.590692	-0.0248997
3:27170391	C	T	151	44	CCAGCTCCCCCACGGCCACCA	-0.274359	-0.0163691	0.875992	-0.0149607
3:27537277	C	G	67	111	ATGTAGGTGTCAGCCCATATA	0.123596	0.0141166	-0.884002	0.00489922
3:29450242	C	G	838	663	CGGAAGTCCGGGAGAGCGGGA	-0.0582945	0.00831176	-0.874607	-0.00239564
3:29869053	C	T	181	681	CTGGAGTGGGCTGCCATTTCC	0.290023	-0.00775216	0.913947	-0.00357213
3:30272426	C	G	1394	1336	GGCGGATACACCGCGGCAGCG	-0.0106227	0.0092407	-0.576769	0.00200043
3:30492323	A	G	163	154	CTCAGGGAGAGGCGGACACTG	-0.0141956	0.00164276	-0.011448	-0.00158291
3:30592254	C	G	934	350	GACGTCTCCCGGTACCTGCGC	-0.227414	0.00884118	-0.000357	0.00770855
3:30651089	C	G	711	800	CTGAGACTCTGGCTCCTACAC	0.0294507	-0.0132777	-0.379479	-0.0245633
3:30698182	C	T	54	56	GCTCCCATTGCGGGGCGCCTC	0.00909091	-0.041695	-0.221663	-0.0590689
3:30828598	C	T	61	81	GCCTGTGTGCTGTGGCCACCA	0.0704225	-0.0153046	-0.176288	-0.0249542
3:31863828	C	T	2470	2140	CGGGAATAAACCTTCCAGCCC	-0.0357918	-0.0119767	-0.230601	-0.0212998
3:32132548	C	T	112	163	CAAAGGGCAGTATAGTGTGGG	0.0927273	0.00586217	0.725068	0.0117373
3:32829303	A	G	175	245	GGCGTCCAGCGGAAGGAGAGA	0.0833333	0.0453175	0.963382	0.0645795
3:32883425	A	G	43	39	CCTCGGGGCCGGGACAGCCCA	-0.0243902	0.025214	0.414901	0.0330489
3:33169800	A	G	63	80	GCCCTGTGCTGGGGACAGAGG	0.0594406	0.0308161	-1.33207	0.0213441
3:34012704	C	G	1487	1501	TAAGAATCCCGGAGTAGCCAC	0.0023427	0.0177623	-0.055506	0.0184805
3:34037333	G	T	376	678	GCAGGTGTCCGAGGCGTAGGC	0.143264	-0.00330333	-0.099589	-0.00883564
3:35022350	C	T	63	32	GGTGGACTGCCGTCTATGGGG	-0.163158	-0.0337889	-0.285722	-0.0496864
3:35311555	C	G	121	197	GTGCGACTGCCGCCGCCGAGC	0.119497	-0.0089274	0.572549	-0.00875186
3:36312955	C	T	788	787	GCTCGTGCCTCCCGGTTTTGG	-0.00031746	-0.0108691	0.765147	-0.0091485
3:42742503	A	G	272	255	AGAGTAGCGGGTTGAGCGCGG	-0.016129	0.0349218	-0.001784	0.0409237
3:42742563	G	A	354	436	CCCAGGGCACGGGCAGCGAGA	0.0518987	-0.0214543	-0.629417	-0.0376774
3:43294225	A	C	496	305	CCTTCCGCGCAGCTCGTCCGG	-0.119226	-0.0248336	-0.394239	-0.0394464
3:43433675	A	G	1692	1439	TCAAGAGCACGCAGCCGGGTG	-0.0404024	0.0254845	0.10265	0.0300256
3:43976027	A	G	661	513	CTGATGTCACGTTCCCCGCGG	-0.0630324	0.00996358	0.265124	0.0120021
3:44219155	A	G	86	137	GCATATGTCCAGTTTACCGCC	0.11435	0.0237479	0.514336	0.0322533
3:48405850	C	T	507	943	CTCAAGCAAGTCACGCCCACC	0.150345	0.00564259	0.002539	0.00366431
3:48954932	A	G	890	847	GGTGCGGCTCGCCAGGGACCC	-0.0123777	0.0351799	-0.010161	0.0411622
3:51979381	C	T	679	800	GACAGCGGAGCCTGGTGCGCT	0.040906	-0.0172773	0.162104	-0.0238179
3:52132147	G	C	17	64	AAGACCTGGAGAAGGTTTCCT	0.290123	0.00575678	0.263705	0.00662674
3:52406455	C	T	226	361	CGCGGCCCAGCCAGGCCCAGT	0.114991	-0.0188251	0.228983	-0.0250686
3:52422150	A	G	554	334	AGGCAGACGCGCGGGAAGTGG	-0.123874	-0.0040825	0.755375	-0.00060679
3:53714055	A	T	188	205	TGCTGCTGCTAAGTCGCTTCA	0.0216285	-0.012855	-0.58685	-0.0262614
3:54127795	T	G	87	215	CCCAGGGAGGGGGATGCTAGA	0.211921	-0.00290047	-0.187212	-0.00926745
3:54127825	C	T	92	239	GCGCATCTTGTTTTGGTCTCG	0.222054	-0.0188649	0.323864	-0.024096
3:54127906	C	G	166	48	AGGGAAAGCCCCGGGTACCGG	-0.275701	0.00289497	1.10273	0.0120301
3:54451618	C	T	221	69	GCAGTTGCTGCTGTTCAGCTG	-0.262069	-0.0373727	0.528947	-0.0454656
3:54467872	G	T	715	225	GCCCCGTGGGGTCAGAGCGTA	-0.260638	-0.00733116	0.822788	-0.00401894
3:54467993	C	G	69	35	GTGTCTGACTCTCTGCGACCC	-0.163462	0.00456409	0.479898	0.00743893
3:54928057	A	C	1833	4104	TCTCTGGGGTAGCACAGAGTC	0.191258	-0.00655657	0.542237	-0.00605803
3:54928069	A	G	1804	4009	CACAGAGTCGAACACGACTGA	0.189661	0.00431094	0.163111	0.00369952
3:54928117	C	G	3251	1349	CCCACTCCTTGTATCCACTCG	-0.206739	0.000600901	-0.088105	-0.00373722
3:54928593	A	T	2923	4785	CCGCCCCTACACAATTGCTTC	0.120784	0.00164573	-0.17232	-0.00331429
3:54928620	A	T	3744	6684	GCGACTCCAGACAATCTCCGT	0.140967	-0.00573818	0.168794	-0.00904322
3:54928752	A	C	9725	6971	AAGAGTATTTCGGGGGTGATG	-0.0824748	0.012115	0.161918	0.0136302
3:54928803	C	T	3265	4227	CGAGATGAGGCGGGAGGCCGG	0.0642018	-0.0221989	-0.761371	-0.0400493
3:54928809	G	A	3453	4251	GAGGCGGGAGGCCGGTTAGGG	0.0517913	-0.00787982	-0.03501	-0.0139702
3:54929054	T	C	3682	4957	CCCGGGACCCCGGGACCCCGG	0.0737933	0.0349577	0.896544	0.0506588
3:54929100	G	T	6026	3970	ATTTTGCAATGTGGATGTTTT	-0.102841	-0.019621	0.389415	-0.0243523
3:54929136	A	G	3508	2235	AGCTGATACCAACTCCAGTTG	-0.110831	-0.00469394	0.872618	-0.000121283
3:55200880	A	G	1130	1679	GCCGCCTTAAGCCTCTCGGTG	0.0977216	0.0284449	-0.190273	0.0306381
3:55201055	G	T	7970	4068	GGGCGGGATGTCTTTCGACAC	-0.16207	-0.0105853	0.02973	-0.016719
3:55201119	C	G	11489	5855	AGGAGGGGAAGGGCTTGGGCT	-0.162419	-0.00022536	-0.465374	-0.00885921
3:57314138	C	T	2382	2579	GGGCGGTCGGCGAAGCCGGGT	0.0198549	-0.0107065	0.447187	-0.0123708
3:57314478	A	G	663	434	TGGGGCGAGGGGAGAGAACAA	-0.104376	0.0279597	0.610008	0.0386517
3:57937017	C	T	264	238	CTTCCGTTCTCCTCGCTCAGG	-0.0258964	-0.00730515	0.175784	-0.0109644
3:58459743	A	G	266	96	CCCGGGCCGGGAGTGGCGCGC	-0.234807	-0.0148398	-1.80643	-0.0419448
3:59096027	A	G	1031	950	TCCGACCCGGATCCGCGCGCA	-0.0204442	-0.0127152	0.389794	-0.0155493
3:59597193	C	T	156	42	ATCCCATGGACGGAGGAGCTT	-0.287879	-0.0666766	-0.141507	-0.0900346
3:59597216	T	C	181	60	TAGGCTGCAGTCCATGGGGTC	-0.251037	0.0195249	0.124645	0.0226695
3:59597445	A	C	135	295	CAGACTTGGGAGTGTCCAGGA	0.186047	-0.0012938	0.020725	-0.0049775
3:59819710	C	T	409	622	TACCTCCCCGTATGGCCAGCG	0.103298	-0.000254337	-0.222541	-0.00627694
3:60026204	A	G	1514	1755	CGCCGAGAATGCGGGAGGGAA	0.0368614	0.00384161	0.086334	0.00227341
3:60111024	A	G	857	445	CCTCGCTCCCATTCCGCCGCG	-0.158218	0.038278	0.125872	0.0465769
3:60111025	T	C	712	373	CTCGCTCCCATTCCGCCGCGC	-0.156221	0.00514163	-0.452222	-0.00187903
3:62632302	C	T	530	449	CACTGCCGCTCTGGCACAGAA	-0.0413687	-0.00885466	0.926068	-0.00484614
3:65667181	C	T	172	164	GTACGCTCCGCAGATATCTGG	-0.0119048	-0.028962	0.155287	-0.0387794
3:66634678	A	G	259	91	CATATGCAGCGATGAAGACCC	-0.24	0.0181733	0.418847	0.0241205
3:66634680	C	T	236	81	TATGCAGCGATGAAGACCCAG	-0.244479	-0.0185109	-0.495787	-0.0324856
3:66636349	C	T	231	176	CTCCTCTGTCCATGGAATTCT	-0.0675676	-0.0357596	0.091178	-0.048132
3:66637711	C	G	980	1719	GCAGGCGGAGGGGCCACCAGC	0.136903	0.0188747	-0.564406	0.0144089
3:66637768	A	G	773	1439	GATAGGGAATGTTGCCTGCCT	0.150542	0.000218627	-0.439811	-0.00801778
3:66637783	A	C	604	1171	CTGCCTTTCCCGTTCTACAAA	0.159718	0.0116847	1.05657	0.0227316
3:66637800	A	G	809	411	CAAAGATCAAACCATCAGCCT	-0.163115	0.0219641	-0.061597	0.0237686
3:66797309	A	C	1281	682	AGCCGCGGCGAGCGTCCCCGC	-0.152573	-0.0213915	-0.792148	-0.0393526
3:66900446	T	C	174	292	GCTAGATCCTCAGGGAGTCTC	0.126609	0.0333796	-0.096105	0.0379413
3:66900448	A	G	173	286	TAGATCCTCAGGGAGTCTCAG	0.123094	0.0227773	0.066206	0.0261831
3:66900460	G	C	123	287	GAGTCTCAGCCGGGATAGCAG	0.2	0.00767166	0.298991	0.00944717
3:67813601	A	C	309	598	GCCATCCTTGCAAGTTTGAAA	0.159316	0.0160815	-0.329128	0.0133877
3:69989739	C	G	91	92	GGAGTGGGTAGCCTTTCCCTT	0.00273224	0.0116968	-0.770233	0.00304319
3:69989770	C	T	90	43	TCTTCCCAACCCAGGGATCGA	-0.176692	-0.0140343	-0.088312	-0.0223869
3:69991572	A	G	94	245	GAGTAGCCTGGTGGGCTACAG	0.222714	0.00523589	-0.401973	-0.00121694
3:74830654	C	G	1974	2020	CGCTGTTAGCGGGCACCAGCC	0.00575864	0.0138615	-0.804356	0.00543325
3:77246848	C	T	124	181	AGTCTCCCAGTCTGCGCCCCC	0.0934426	-0.000784927	0.331675	-0.000975225
3:77489908	A	G	2085	2455	CAGGCAGCTGAGGGAGACCGG	0.0407489	-0.000772497	-0.556074	-0.0105346
3:80106115	C	T	60	220	GGATCAGGCCCCTGTGCTCAG	0.285714	-0.0226679	0.336397	-0.0288064
3:80106208	A	G	54	151	CAGACCCTGAACAGGCCCTGT	0.236585	0.00191654	-0.234988	-0.00364517
3:80106220	G	T	41	139	AGGCCCTGTCGCCCTTACTTT	0.272222	-0.0197764	-0.42931	-0.0333811
3:80107032	A	G	2204	4617	GCGGCCAAGGATCAGGGTGGA	0.17688	0.0248013	0.268061	0.0309393
3:80107099	A	G	4370	2446	CGTGGGCCCCGGGGAGTTCAG	-0.141138	0.0342376	0.053791	0.0406513
3:80250442	C	G	47	115	AAATCTCCTAGTCTCCTAAGG	0.209877	-0.00841349	0.421725	-0.00972385
3:80405361	G	C	3729	1962	CAACTACCCCCCCCCCCATCT	-0.155245	-0.0215624	-0.407361	-0.0354199
3:80406584	A	G	369	287	CTATGGCTTTATCTCTTGGCC	-0.0625	0.0025169	-0.26589	-0.00321354
3:85835610	A	C	261	965	ACACTACCGTCTGAGCTACCA	0.287113	0.0253074	-0.033708	0.0283292
3:85835623	A	G	1027	273	AGCTACCAGAAAAGTCTCTCA	-0.29	0.00735946	-0.227935	0.00336598
3:85835661	C	T	1056	2240	TAAATAGTAACAAAATCTAGC	0.179612	-0.0126262	-0.398053	-0.0239336
3:85835945	C	G	531	2163	GTGGGCTGCAGTCCATGGGAT	0.302895	0.0178329	-0.521294	0.0135465
3:85835946	C	T	531	2164	TGGGCTGCAGTCCATGGGATC	0.302968	-0.0201756	-0.045671	-0.0297519
3:85835954	G	A	513	1918	AGTCCATGGGATCGCTAGAGT	0.288976	-0.0194852	0.072503	-0.0275976
3:85837488	C	G	76	205	AAAGTGAAAAGTGAAAGTGAA	0.229537	0.023489	0.201881	0.0285533
3:85843604	C	T	76	42	CTCGACCCCACGGACTGCAGC	-0.144068	-0.0508439	-0.27886	-0.0713428
3:86010914	G	T	1007	1227	AGGCTCCCCCTTCCCTGGGAT	0.049239	0.00445517	-0.619467	-0.00455758
3:86053847	C	G	74	104	CGGAGGCACCCACCCTCACAG	0.0842697	0.00223111	1.09766	0.0111296
3:88163010	T	C	43	149	TTACCTGGGGCAAAGCGAACT	0.276042	0.00931371	-0.631964	0.00149812
3:88163016	C	G	28	95	GGGGCAAAGCGAACTTCTCTA	0.272358	-0.00556565	0.403844	-0.00628815
3:88677715	G	T	84	170	CCCTCTTCCAGGCTCAGCCAC	0.169291	-0.0137406	-0.548858	-0.02698
3:89064878	C	G	68	36	AGTCCCCGCACGGGCAGACAC	-0.153846	0.00816062	-0.011482	0.00672142
3:89064879	G	A	68	36	GTCCCCGCACGGGCAGACACT	-0.153846	-0.0125801	-0.97124	-0.0300572
3:92178211	C	T	1191	538	CAGGACCCCCCTTTTTTTTTT	-0.188837	-0.0187724	0.060763	-0.0268159
3:92178212	C	T	663	264	AGGACCCCCCTTTTTTTTTTC	-0.21521	-0.0109198	-0.30998	-0.0208094
3:92344546	A	C	62	54	TAAGACCGACCGTTGCAGGAG	-0.0344828	0.00880806	-0.035758	0.00728452
3:92479178	C	T	244	284	TCTCCTGATACGGAGTGCCTC	0.0378788	-0.0211407	-0.373085	-0.034513
3:93014240	C	T	225	148	CTGTCTGCAGTGCACCCTCTG	-0.103217	-0.0219442	-0.104762	-0.0326426
3:93393476	C	T	4192	7316	GGAGCGGAGATTGTGAAGCGA	0.135732	-0.0275711	0.355167	-0.0348513
3:93393540	A	G	2187	3755	CGGACGTAAAGCTTTCAGGTC	0.131942	-0.000933182	0.450909	0.000121933
3:93393701	A	T	765	736	GGGAGGGAAGAGCTAGGGGAC	-0.00966023	-0.0103814	0.220654	-0.0144
3:93393715	T	A	398	370	AGGGGACTTAAGCGGACAAAG	-0.0182292	-0.00909043	0.475922	-0.0100018
3:93393744	A	C	455	495	GAGAATTCACCGGTTGGTTGG	0.0210526	0.0153974	0.780681	0.0244864
3:93956685	A	G	1252	1188	CCCATCTCCAGCAAGCTTTGG	-0.0131148	0.0310278	-0.240543	0.0333869
3:97999361	A	G	49	42	TCATTTCTTGGAAGTCCTCTC	-0.0384615	0.040746	0.171791	0.0502168
3:98535762	C	G	165	130	CGCTGACCCGGGGGGCGGAGG	-0.059322	-0.000348603	-0.177319	-0.00590928
3:98708471	C	T	265	122	GAGGTGAGTACGGCACGCCTG	-0.184755	-0.0208744	-0.773675	-0.0384944
3:98708477	G	A	239	107	AGTACGGCACGCCTGGCCCTC	-0.190751	-0.0419921	0.004428	-0.0570089
3:98708488	A	C	190	89	CCTGGCCCTCAGTCTGTCCGT	-0.181004	0.0190214	0.421321	0.0252279
3:98834322	A	G	476	310	GGGGAGGGGTATCCCCCAGCT	-0.105598	0.0216742	-0.28248	0.0210168
3:98834472	C	T	364	561	GAGGCGCCCCTCCTTACTCTG	0.106486	-0.00922997	0.437165	-0.0105976
3:99009345	A	G	64	157	GGGTGATTGTAGTTTGTGTGC	0.210407	0.0110802	-0.6949	0.00307006
3:99012155	A	G	85	176	CTTTCTCTTCGGCCCCAGCAC	0.17433	0.0261359	0.646281	0.0367191
3:99421256	C	T	1043	1324	GCAGCTGCGGCCGCAGCCGGA	0.0593578	-0.00686328	-0.206422	-0.0145238
3:99421606	A	G	1179	1461	GCTGCCATCTAGGGAGAGACC	0.0534091	0.00953791	-0.617373	0.00194116
3:99514843	C	G	1268	1606	AGGAGGACAACCGAGAAGACC	0.0588031	-0.0057352	-0.141418	-0.0123854
3:99514871	A	G	1523	2171	CCGGGAACCGACAGGAGGAGA	0.0877098	0.0226094	-0.79299	0.016702
3:99514991	C	T	1916	2479	AGCCCAGCCTCTCTTCCACTT	0.0640501	-0.0126239	-0.21767	-0.0219851
3:99515114	G	A	2198	1631	AAGTCAGGGTAGGGTGGGGGC	-0.0740402	0.0113281	0.128995	0.0122724
3:99527363	C	G	145	206	CCGCCCCTCACGCCTCTCTTG	0.0868946	0.0080787	0.100511	0.007825
3:99681755	C	T	337	221	AGAAACAGGATCGGAATCCCA	-0.103943	-0.0144891	0.081057	-0.0211395
3:99771584	C	T	461	520	CAGGAGGTGACCCCACAAGGC	0.0300714	-0.019673	-0.010248	-0.0287294
3:99772458	A	C	1790	1565	ACAGGGCTGGATAAGTTTCCC	-0.033532	0.000580679	0.272575	0.000127306
3:99962405	A	G	835	778	GGCTGGAGTCGGGGCAGAGCG	-0.0176689	0.0191383	0.069888	0.0215862
3:100487664	C	G	209	145	TGCTAGAAGTCAGACCTCAAC	-0.0903955	0.00850941	0.143737	0.00884003
3:100551120	G	T	1085	532	GACCTCAACCGTCGGCGGCGA	-0.170996	-0.00162082	0.111438	-0.00441574
3:100551134	C	G	674	1284	GCGGCGAGGAGGGGGATTGGT	0.155771	0.00767443	-0.62301	-0.000493983
3:100551506	C	G	802	970	TCCTTTGGGTCCGGGGACGAG	0.0474041	-0.0101281	-0.661539	-0.0235926
3:100551812	A	G	259	437	TAGTGATTCTGAATGCCCTCG	0.127874	0.0135007	-0.131035	0.0122359
3:100551821	T	C	279	462	TGAATGCCCTCGGTGAAGACT	0.123482	0.0189357	0.210661	0.0228465
3:100722506	T	C	316	486	AGAGGCAGCCTGGCGCGCTAG	0.105985	-0.000721204	0.448516	0.000366213
3:100730904	C	G	366	189	TCTTTTGGCCGCACGTCCCCA	-0.159459	0.000673728	0.395644	0.00157328
3:101040432	A	T	318	424	GGTTCGGCCGAAGCTCCTCCG	0.0714286	0.00740505	0.160485	0.00761355
3:101050124	C	T	303	230	GCCGGAGAGGCAGCTACTCCC	-0.0684803	-0.0334218	0.639697	-0.0392371
3:101302021	C	G	332	180	AAAAGTCGGACACGACTGAAC	-0.148438	-0.0151713	-1.04189	-0.0341208
3:101355429	G	A	2896	1662	CCAGGTTGGGGCCCTTTTTTC	-0.135366	-0.0317375	0.715942	-0.0362686
3:101701937	C	T	50	23	TCTGTATCCGTGGTAGTAGTT	-0.184932	-0.0210089	-1.13689	-0.0425834
3:102068782	C	T	612	564	GCGGGACCCCCAGTCCGAGCG	-0.0204082	-0.0260037	0.035718	-0.0362998
3:102068783	A	C	617	563	CGGGACCCCCAGTCCGAGCGC	-0.0228814	0.00514229	-0.490513	-0.00229119
3:102110082	A	G	122	294	CCGCCTGCCCGGGAGTGGTCT	0.206731	0.0336164	1.46029	0.0550303
3:102110125	A	C	306	134	GACCCTTCTCAAAGGAAAAGT	-0.195455	0.00457538	-0.797776	-0.00632765
3:102110306	C	G	225	93	GAGCTGGAGACTAGCCAGTCT	-0.207547	-0.0152393	-0.367257	-0.0269309
3:102110370	C	T	273	121	AAGACCCTAGCGTGTCCACAG	-0.192893	-0.0455636	-0.89827	-0.0712959
3:102649319	A	G	76	23	ACCCCATGTGAGGACAGCATC	-0.267677	0.000223961	0.401961	0.00106835
3:102651552	T	G	278	516	TGTTTGGGGATCGCCTTGCCC	0.149874	-0.00662435	0.11022	-0.0108041
3:102753767	C	T	36	46	CACGTCTGCCTGGCTTCCCCG	0.0609756	-0.0331615	-1.14854	-0.0581933
3:102756552	A	G	63	184	TCTCACCCGAGCCTGCTCCTC	0.244939	-0.00601833	-0.395428	-0.0154859
3:103714039	A	G	495	433	TGACGGGTGGATCCCGGGAAA	-0.0334052	-0.0111764	0.065654	-0.0170848
3:103714236	A	G	1245	756	TTGTCTCTTGGAAAGCGCGGC	-0.122189	0.0102392	-0.317458	0.00606963
3:103714257	G	T	1241	728	GAGGGTTCGGTGGCCGCCAGG	-0.130269	-0.0118006	-0.175703	-0.0204834
3:103714315	A	G	359	697	TAGCAACCGCACTCGCCGCGG	0.160038	0.0233007	-0.659934	0.0190179
3:103714339	T	C	667	366	CGCCTGGCCGCCCTTCCGGCG	-0.145692	0.00563702	-0.304959	0.000340545
3:103720363	A	G	2969	2502	GCGCAGCACCAGCCGGCTGGG	-0.0426796	0.0101361	-0.22011	0.00698818
3:105192266	A	G	43	44	AACCAAAGCCGCTGAGGATGG	0.00574713	0.0474784	1.45555	0.0726414
3:105232337	A	C	563	644	GGCGGTGGGGAGGTCCCGCAC	0.0335543	0.012712	1.07473	0.0242364
3:105432095	C	T	86	121	TCGGGCACCTCTGAGCGTCCG	0.0845411	-0.0215724	0.975163	-0.0205209
3:105563619	C	T	104	46	TGGGTGGGATTTGGCTAATTC	-0.193333	-0.00963924	0.573112	-0.00965278
3:105563678	C	T	163	100	CTGATTTTTCTAGCTCTAGGC	-0.119772	-0.0393152	0.637773	-0.0467668
3:105623663	A	T	575	601	CTTCTGCTGGTTCGCAGTTTT	0.0110544	0.00600498	0.039065	0.00452002
3:105623703	C	G	482	430	TGGAAGCCACGTATCACTGAT	-0.0285088	-0.00583313	-0.171349	-0.012833
3:105623750	A	G	147	195	ATGGCAGGAGGTATTTTCATT	0.0701754	0.0158813	0.564645	0.0227728
3:105623759	C	T	174	239	GGTATTTTCATTTCACATGAA	0.0786925	-0.00460298	-0.735848	-0.0173543
3:105694694	A	G	147	256	GATGCTCTCCGGCGTGCGCCC	0.135236	0.0269097	1.1209	0.0428244
3:105868606	A	G	532	1223	AGTTGTGTCCGACTCTGTGCG	0.196866	0.0528446	1.17332	0.0764346
3:105868678	A	G	331	736	CAAGAACACTGGAGTGGGTTG	0.189784	0.0191062	-1.00229	0.00998083
3:106030917	C	T	66	50	CTCTGGTCTTCTGCCCCTTCG	-0.0689655	0.00799921	0.385633	0.010799
3:106030926	C	T	67	40	TCTGCCCCTTCGGTCTCTTGG	-0.126168	-0.0525226	-0.563971	-0.076557
3:106344548	C	T	309	290	CTCTGGGTGTCGTAGAGCTGC	-0.0158598	-0.0569087	0.310597	-0.0727124
3:109481786	G	T	346	148	GTAAAGAGGTTAAAGTCAAAG	-0.200405	-0.0441725	0.241873	-0.0572259
3:109696848	A	G	50	156	GCGGGAGGAGGCGGCGCGGCT	0.257282	-0.010666	0.49724	-0.0117794
3:109711718	C	G	132	52	TTAGGCGGTGCCCCAGAGAAG	-0.217391	0.00422817	-0.052541	0.00126805
3:112286177	C	T	22	45	GTCAGGGGTGTTCTGGAGGGC	0.171642	-0.0271526	0.330022	-0.0345893
3:113175403	C	T	245	252	TTCACTCCTCTGTCCCGTCAG	0.00704225	-0.0375372	-0.504459	-0.0568214
3:113949549	A	G	63	91	ACAGTTCGTCACCGCTTTGGA	0.0909091	0.00927324	-0.008097	0.00817557
3:114116322	A	G	432	674	AATAGCTCCCAGAACTCCACG	0.109403	0.0139487	0.835969	0.0232369
3:114535267	C	T	132	273	TCGGCGGTCCCGGCAACTAGC	0.174074	-0.0387705	0.198319	-0.0508127
3:114537196	C	T	947	465	GGCCTGATGCTGAGGCCACGC	-0.17068	-0.0118798	-0.511367	-0.0242047
3:114537205	G	A	864	423	CTGAGGCCACGCTGATCTTAG	-0.171329	-0.031109	-0.341391	-0.0468721
3:114537219	A	G	164	141	ATCTTAGGGGGAACAGTTAGT	-0.0377049	0.014952	-0.585835	0.00917967
3:114538912	C	T	40	77	GATCCCTGGGTGCCATCTCTG	0.15812	-0.0038416	-0.582237	-0.0147273
3:114551763	C	T	60	62	GGGAGGCCGACCCCCTCCTGT	0.00819672	-0.0125971	0.080305	-0.0187369
3:114576764	A	G	117	83	CGCACCTGGCGGCCAGAATGG	-0.085	0.0065379	-0.101153	0.00368665
3:114647279	C	T	27	55	AGACAGCCCGTCAACGCCAGC	0.170732	-0.00678067	-0.472965	-0.0172935
3:114647291	C	T	91	37	AACGCCAGCCCAAGCGCTAGA	-0.210938	-0.00224284	0.416178	-0.00192137
3:114647292	A	G	91	37	ACGCCAGCCCAAGCGCTAGAT	-0.210938	0.00626886	-0.43527	-0.000259921
3:114647296	G	A	82	35	CAGCCCAAGCGCTAGATTCCA	-0.200855	-0.0317246	-0.373662	-0.0480046
3:114732264	G	T	49	53	GGCCCCCGATGAAGCAACGCT	0.0196078	-0.00886156	0.515209	-0.00928644
3:114732282	A	G	73	40	GCTGGGTGGCGGCTGAGGGGA	-0.146018	0.0131809	-0.160618	0.0115094
3:115967827	C	T	128	166	GGCGTTTGCTTCTCGGAGTAC	0.0646259	-0.00299935	0.962302	0.0030052
3:116025553	G	A	560	681	GCTACAGAAAGTCAACAAGGG	0.048751	-0.00532758	-0.111504	-0.0115434
3:116025558	C	T	277	365	AGAAAGTCAACAAGGGCTGTT	0.0685358	-0.00431563	0.215349	-0.00672855
3:116895162	G	T	45	28	CGCAGGGCGGGGCACGACTGG	-0.116438	-0.00599633	-0.375248	-0.0152402
3:116937727	A	G	33	68	TCTGCAGAGCACTGACTCAGC	0.173267	0.018491	0.713399	0.0277023
3:116947723	C	T	103	58	GCGGCTCCAGTGAGAGGTCTT	-0.139752	-0.0133469	0.231588	-0.0180606
3:116947724	A	G	103	57	CGGCTCCAGTGAGAGGTCTTG	-0.14375	0.0193989	-0.432977	0.0164944
3:116947862	C	T	65	14	CTGGGACTCATGGGCCTGAAT	-0.322785	-0.00852508	-0.687911	-0.0218345
3:116947871	G	A	66	17	ATGGGCCTGAATGCCGGGTTC	-0.295181	-0.0109929	-0.342866	-0.0212573
3:116947909	G	A	97	26	CGGTCACACCATGATGCGGGG	-0.288618	-0.0404136	-0.122621	-0.056368
3:116959799	C	T	228	672	CGCTCCTAGCCCCCCACCCAT	0.246667	-0.00181866	0.510494	-0.000363617
3:117031831	A	G	30	74	GCACACAAGCGCTAGATGTCA	0.211538	0.0316145	0.32224	0.0402047
3:117042391	A	C	308	388	TGGAGAATCCAATGGACAGAG	0.0574713	0.0132279	-0.698768	0.00576486
3:117042422	A	C	122	78	GGCTACAGTCCGTGGCGGTCG	-0.11	0.0158379	-0.10505	0.0154942
3:117043579	G	T	94	99	CAAATCCATGTTGCTCCCACT	0.0129534	-0.0198083	-0.035909	-0.0291786
3:117074478	C	T	355	708	CTCGCCGAGCCGGACTGGGGT	0.16604	-0.0309064	-0.955889	-0.053242
3:117077997	A	G	45	49	CTAGAGAAGCACCCATGGCCC	0.0212766	0.0150972	0.069177	0.0164296
3:117121371	G	C	527	310	GGCTTTCAGAGGGGAGCCCCA	-0.12963	-0.0164033	0.368545	-0.0204777
3:117142541	A	C	474	275	TCCCGACGCGCGGGTAGTCTC	-0.132844	-0.00171286	0.031491	-0.00539533
3:117157859	A	G	32	69	GTGCGCATGCGCTTGGTTCCA	0.183168	0.0125027	1.48434	0.0283878
3:117364762	A	G	102	28	GGTGGGCAGTGTGGGAGCGGC	-0.284615	0.0192046	-0.491954	0.0156107
3:117546542	C	G	58	70	GCTTGAGAAGGAATGGGGGAA	0.046875	-0.0112927	0.168384	-0.016125
3:117598680	A	G	117	94	GGGTAAGCAGACCCCACCCCA	-0.0545024	0.00390286	0.26261	0.00425277
3:118387538	C	T	106	87	CCAGCACAGCTGCAGATTCCA	-0.0492228	-0.0198249	-0.085595	-0.0297356
3:118398330	A	C	86	198	CCGCCACACGCGGCTATCCTC	0.197183	0.0103193	0.584514	0.0159003
3:118410329	A	G	45	33	GAGACTTTCCGAAGGCTGTGT	-0.0769231	0.0459533	0.713122	0.0626903
3:118428882	C	T	35	27	TGTCAGGTGGCTCAGTGGTAA	-0.0645161	-0.0254546	0.195204	-0.03388
3:118447423	A	G	101	300	CAAGAGAAGCGCTGACGGCTT	0.24813	0.0227738	0.406224	0.0298461
3:118447425	C	T	111	325	AGAGAAGCGCTGACGGCTTGT	0.245413	-0.00420703	0.49121	-0.00361474
3:118512418	G	C	459	245	CCCGCCAGCCCCGGGAGGGAC	-0.151989	0.00305521	-1.13283	-0.0118784
3:118879310	C	T	32	70	GCTGGAGACTCGCTGTCAAGA	0.186275	-0.0231827	-0.295298	-0.0362758
3:118879320	A	G	46	62	CGCTGTCAAGAAGCCCACAGG	0.0740741	-0.00415634	0.09938	-0.00777643
3:118923597	A	T	1739	1539	TCAACACACCAGTTCACTCGC	-0.0305064	0.00955188	-0.653613	0.00156808
3:118924269	T	C	1273	1815	CGCCTGGATCCTAAAGGGAGG	0.0877591	-0.000248319	-0.22055	-0.0062478
3:119665786	C	T	714	1053	CCGGCTTCATCCCCCGCTCTC	0.0959253	-0.0105773	1.17312	-0.00437637
3:119665831	A	G	992	1297	CGCACGTTAAACCGTATGACC	0.066623	0.00423042	-0.143391	0.000291003
3:119864487	G	T	441	665	GGCGAGGGCCGGGGCGGACGG	0.101266	0.0173733	0.214171	0.0208936
3:119864861	A	G	522	329	TGTGCACGGCGGTGCAGGGTT	-0.113396	0.00991736	0.339323	0.0127435
3:119865192	C	T	175	293	GAGATCCCCCCTCTCAAGTCC	0.126068	-0.0303746	-0.121477	-0.0435645
3:120031449	C	G	122	46	CTCCTGCTACCCAGAGGGGCC	-0.22619	0.00546889	0.265216	0.00627623
3:120031489	C	T	162	54	TCCCCGCCCCTTCACAGGTCT	-0.25	-0.024942	0.714172	-0.0276292
3:120031573	A	G	222	87	GAGACCTGCAGCTTAGGGACA	-0.218447	0.0230749	-0.383153	0.0217155
3:120031592	C	A	188	67	CAGGAGCTGAATGTTTCAGCT	-0.237255	-0.00570462	-0.141432	-0.0123466
3:120031594	G	A	176	68	GGAGCTGAATGTTTCAGCTGT	-0.221311	-0.0224301	-0.336041	-0.0357563
3:120032810	A	G	191	59	GGGAGGGCACGGCAGCCCGCT	-0.264	0.0425925	0.612844	0.0573266
3:120033236	A	C	41	165	CTGGAGTTGGCCGGTGATCCA	0.300971	-0.002596	0.162744	-0.00510489
3:120451392	C	G	810	652	GCTGTTGCAGGTCCTCACTGG	-0.0540356	-0.024137	-0.186435	-0.0363175
3:120514070	C	T	84	23	CTTCCTGGGGTGGGACTGCTG	-0.285047	-0.00815944	-0.973856	-0.0244529
3:120660968	C	G	137	74	GCCGAGTCCAGATCTGACCAC	-0.149289	-0.00514213	0.217779	-0.00775541
3:120660988	G	C	160	53	CAGACTTGCTGGGGGCAGGGC	-0.251174	-0.0168193	0.654386	-0.0179246
3:120671611	C	G	56	35	GAGAACACGGCACAGGTACAG	-0.115385	-0.0177221	0.093576	-0.0251237
3:120736291	C	G	498	563	TCAGCGGCGCGTTAATGACCA	0.0306315	0.00294416	-0.430748	-0.0044473
3:120848658	A	G	260	425	GCGCCTGCCCGCCGGCATGCC	0.120438	0.0298969	0.797055	0.0431375
3:120849445	A	G	145	614	CAGGAAAAACGAAACTGCTGA	0.308959	0.0390232	1.22816	0.0594156
3:120849618	C	T	668	170	ACACTATCTCCGGCGAAGCAA	-0.297136	-0.0551164	-0.656671	-0.0808617
3:120943153	A	C	520	850	AGGAGGAATGCGCCCACAAAA	0.120438	0.0279216	0.597071	0.0384636
4:5455048	A	G	349	369	GCTGAGGGGCACTGGCCAAGC	0.0139276	0.0115933	0.081546	0.0120986
4:5809859	C	G	112	266	GGTGTGCGCGCGCCGCCTAAC	0.203704	-0.000449663	0.788301	0.00437711
4:7616739	C	T	157	55	CGGTCTCTTCTGTCTCCTGCA	-0.240566	-0.0343	-1.13717	-0.0595212
4:7616984	C	T	478	195	CTGTTTTGTGTGCGCGCACCG	-0.210253	-0.0265702	-0.293151	-0.0405688
4:7617026	A	G	439	180	CGCACCACCCGCACAGCTGAA	-0.209208	0.0391712	0.142558	0.0478949
4:8012094	C	T	35	68	TCCATGGGGTCGCTAAGAGTC	0.160194	-0.0443844	-1.83397	-0.0798859
4:8012240	A	G	63	90	ATGGGGTCACACAGAGTCGGA	0.0882353	0.048148	1.762	0.0767999
4:8666218	A	G	1062	541	GGGAGCCGGGGGAGCGGGCCG	-0.162508	-0.015946	-0.22597	-0.0263074
4:8666314	C	T	976	1180	GCGCCACAGCCAGCTTCAGCC	0.0473098	-0.0264298	0.922308	-0.0272799
4:9870762	G	T	154	299	CGCCTCGGTAGCGGGAGCGTC	0.160044	-0.00437714	-0.165352	-0.0109132
4:9926213	A	C	732	1210	CGGTCACTTGAGGTTCCCAGG	0.123069	0.0139316	0.871518	0.0235985
4:11345241	C	G	774	459	GACCTGGGACCCTGGATCTCC	-0.127737	-0.0116804	0.721372	-0.0106544
4:11511570	C	G	31	56	TTTCCACCCTGGCCTCTGCTG	0.143678	0.00616847	-0.893209	-0.00532716
4:12321749	C	T	1439	1262	GAACTGGGGGCGCCGTGGAAC	-0.0327656	-0.00532557	-0.916223	-0.0202205
4:12321781	C	G	309	601	GTGTCCTGCACGGCTCCAGAG	0.16044	0.0161063	-0.966193	0.00654791
4:12631525	G	T	584	591	CCCGGGCAGGGGCGCTGCCAA	0.00297872	-0.0226872	0.844283	-0.0233529
4:13692093	C	T	889	1313	TGCAGGACGCCCTCACTGGCT	0.0962761	0.00317053	0.209434	0.00274612
4:14476313	C	T	263	87	CAGGCTCCTCCGTCCATGGGA	-0.251429	-0.0553169	-0.426975	-0.0786396
4:14476331	G	T	228	89	GGATTTTCCAGCAAGAGTACT	-0.219243	-0.0153151	-0.184532	-0.0250565
4:15276481	A	C	447	715	CAGACCCCTTAGCACAAGGGC	0.115318	0.00116223	0.030765	-0.00173987
4:15695393	C	T	3687	2614	CGCGATTCCGTGCGCTAAGAG	-0.0851452	-0.00475805	-0.087529	-0.0105591
4:15695405	C	T	3609	2621	CGCTAAGAGCTAAACATTGGG	-0.0792937	-0.00989666	0.643212	-0.00922467
4:15695420	A	G	705	654	ATTGGGCTGCAGTGGTCAAAA	-0.0187638	0.00756451	-0.061865	0.00541846
4:15695532	C	G	1594	1729	GCCAGCCCGACGGCCACGGGG	0.020313	0.00801656	-0.017418	0.00647384
4:19054420	A	G	233	545	AATGCCAGAAAGTTTGGTGAA	0.200514	0.020699	-0.200259	0.020661
4:19054811	C	T	2398	1504	AAAGGGCTTGTAGCAACGTGC	-0.114557	-0.0109271	0.11591	-0.0162251
4:20764370	C	G	247	245	GGCCTCGCTGGCCGGCGAGTC	-0.00203252	-0.00754785	0.091574	-0.0121819
4:20769569	C	T	192	134	CTCTTAGCGACCCCATGGACT	-0.0889571	-0.0235202	-0.063782	-0.0342086
4:31701131	G	T	1499	678	ACAGAGTATCGGAGAACCGAT	-0.188562	0.0022094	-0.631726	-0.00755124
4:31701186	A	G	655	276	AAAATTTCAGAAACATCTATA	-0.203545	0.0129665	0.523557	0.0186157
4:32419661	A	C	661	287	ACTTTGCTCGCCCCCGCCCCT	-0.197257	0.0140759	-1.12737	0.00222242
4:32419857	G	T	351	134	CGAAAGCCTCTCCTGGCGGGC	-0.223711	0.0261854	-0.622793	0.023094
4:32420030	A	C	563	255	CGGGTCTGCTCCCCGGGGGGC	-0.188264	0.00137659	-1.4413	-0.0173444
4:32616957	C	T	116	36	GGATGTTGACCGTCCAGAATC	-0.263158	-0.0398202	-0.526825	-0.0599717
4:37277489	C	T	238	47	GGCCTGCCCCTGCTCACTGCG	-0.335088	-0.0285539	-0.474963	-0.0450573
4:37450374	C	G	621	297	GCGCCTAGCTCGCACCACTCA	-0.176471	0.0140287	-0.014439	0.0141663
4:37450662	G	T	843	2821	CGGCTCCGGGGTTCCTTAAGC	0.269924	-0.00143653	0.014012	-0.00523177
4:44057944	A	G	78	121	AGCATCCTGCGCATTGCCTTC	0.10804	0.0347558	0.910447	0.0505515
4:44058554	C	T	2625	2014	GGCCCCTGGATCCCCTCACCT	-0.0658547	-0.00286289	1.21362	0.00588978
4:44058762	C	T	327	421	GTTTGGGTCCTGGGCACACCG	0.0628342	-0.0232305	-0.759372	-0.0413421
4:44058825	C	G	52	85	CCCTTTGGATGAGACTTTTCA	0.120438	-0.000836966	0.290511	-0.00148552
4:47131191	G	T	533	120	CTTGCCCCAGGCACCTTCAGG	-0.316233	-0.00254406	0.895917	0.00286928
4:47131230	G	T	665	172	GCTTGCTTAGGTCCTGTTTCA	-0.294504	-0.0118874	0.035787	-0.0183128
4:47131366	G	T	1274	2474	CCCAGGGCTCGCTGTAATCCA	0.160085	-0.00784781	-0.412373	-0.0179997
4:47131618	A	C	114	279	CAGAGCTGCCAGAGTCAGCAG	0.209924	0.00882545	0.374657	0.0117334
4:47557490	A	G	178	489	AGGCTGCCCCGTCCCTGGGAT	0.233133	0.068681	0.817436	0.0927739
4:48572826	C	T	2228	2089	TTAATTGTGCCGGACCGAACC	-0.0160991	-0.0338046	-0.914539	-0.0564887
4:49174462	C	T	495	107	CGGACACGACCGAGCGACTTC	-0.322259	-0.0269508	0.546027	-0.0320024
4:49174473	A	C	581	115	GAGCGACTTCACTTTCACTTT	-0.33477	0.00651576	-0.451519	-0.000120597
4:49174535	C	T	307	1315	GTGTTCTTGCTTGGAGAATCC	0.310727	-0.0159016	0.38981	-0.019609
4:49174579	C	T	1710	419	CTGCTGTCCACGGGGTCGCAG	-0.303194	-0.0632666	0.089423	-0.0831989
4:49174618	A	G	205	977	TGACTTAGCCGACTTAGCCGT	0.326565	0.00784999	0.274807	0.00941354
4:55560492	A	C	2709	1692	GGTGCGGCGGCTTTGGGCGGG	-0.115542	0.00121575	-0.320537	-0.00546081
4:55560495	A	T	1809	1117	GCGGCGGCTTTGGGCGGGGCC	-0.11825	-0.0114588	0.005354	-0.018095
4:56120175	A	G	3193	3559	TCGCGCTGCGAGTTAGGGGCT	0.0271031	0.00771487	0.501775	0.0116894
4:59867855	C	G	320	268	AGCAGAGCGCGGGCTGGAGGC	-0.0442177	-0.0187336	-1.08073	-0.0390787
4:61977210	A	G	338	507	AACACCGCCGATGGCACTTTG	0.1	0.0293244	0.623297	0.0405339
4:64010280	A	G	421	293	GGGAAGGACCGGGAGGGACCT	-0.0896359	0.0271663	0.748484	0.0391344
4:64015297	C	T	1123	1227	CCGTCTTTGTCGTGCGCTCGC	0.0221277	-0.0287258	0.204105	-0.0379519
4:66213024	G	T	702	571	AGAGGGTAACGGGATTCCTCA	-0.0514533	0.000435153	-0.279021	-0.00600762
4:66609950	A	C	786	576	CTCTCGCGAGCGGGCTGCGGG	-0.0770925	-0.00690404	-0.852535	-0.0215447
4:69558064	C	T	196	145	CTGGTGAATCTGAGGCTTTGA	-0.0747801	-0.00751272	-0.239889	-0.0157123
4:69645625	G	T	129	36	GCCCGTGAGCGGCAACTACCG	-0.281818	-0.0161797	0.083674	-0.0232654
4:69808592	C	G	508	1864	CAGAGAGAGCCTGCTCAGAGA	0.285835	-0.0117064	0.081667	-0.0175874
4:69834899	C	T	650	337	GCTTCGTTGCTGGGCGCCACC	-0.158561	-0.017949	-0.433197	-0.0310947
4:69834979	C	G	346	615	TCCTTTGTCTCCCCGGGCTGG	0.139958	-0.00519081	0.21575	-0.00783933
4:70687319	C	G	186	183	GGCGAATAAACGGGCGGGGCC	-0.00406504	0.00271987	0.47369	0.00502217
4:71088680	C	T	378	327	GAGCCGAGCCTGCGCGGCCCT	-0.0361702	-0.0010543	1.65779	0.012985
4:71088710	C	T	463	420	GGACACCCTCTGGTGTGCCCC	-0.0243488	-0.0232352	-0.961137	-0.0435243
4:72858203	C	G	172	195	CAGCGCAGCCGTCAGCCTGAG	0.0313351	0.0122442	0.134196	0.0134958
4:74958562	C	T	94	90	CTGTGGGCCATGGGAAAGGCC	-0.0108696	-0.0563244	-0.301311	-0.078568
4:77164003	C	T	68	67	GGTTTGTACCCATCTTGGAGG	-0.0037037	-0.0153515	0.330808	-0.0195445
4:77164025	A	G	59	64	TGCTCCCCACAGCCAGAGGGG	0.0203252	0.0118804	0.190607	0.0136407
4:77164064	C	T	70	67	TGTCAGTCTGTGGCCTGCAGT	-0.0109489	-0.000196576	-0.937459	-0.0139144
4:77370399	A	G	139	46	AGTCTGATAGGTTTACTAAGT	-0.251351	-0.00980075	0.525307	-0.0103742
4:78908066	A	C	43	86	TTCCCAGGGCAGAGGGGTTTT	0.166667	0.00720947	1.13191	0.0178421
4:82729506	C	T	55	11	TTCTGGCAGCTGGACAGTTCA	-0.333333	-0.0242711	-0.414709	-0.0389505
4:87862777	A	G	447	847	TCAGAGTCCGGCGCCTTAGCC	0.15456	0.00253228	0.396761	0.0039534
4:88070501	A	C	496	601	TCGCTCAGAGCCGCAGGTGCC	0.0478578	0.00834766	-0.575654	0.000874595
4:88232511	A	G	888	1227	CGGGGTCTTAGGCTCTTCCCT	0.0801418	0.00963801	-0.153303	0.00707416
4:89304639	C	T	199	53	TTCGCAACCCCGTGGACTGTA	-0.289683	-0.0586905	-0.478054	-0.0834891
4:91519099	G	T	74	70	TACCTCTGCCTAGATACCAGC	-0.0138889	-0.0300373	0.062847	-0.0411466
4:91519105	T	C	74	61	TGCCTAGATACCAGCCCGCAG	-0.0481481	0.0190995	0.347619	0.0245324
4:91776816	C	G	205	115	TGTTGCAGCCGCGCTGCAGCC	-0.140625	0.000259599	-0.424576	-0.00780125
4:91776854	A	G	123	44	CTCTCTGCCCAAAGCTTCAGC	-0.236527	0.0151208	-0.123954	0.0143765
4:91812439	A	G	220	248	CTAGCGCCCGATCCCGCTGCT	0.0299145	0.00528838	-0.87249	-0.00622505
4:92232705	A	G	55	146	GTCCAGGCGCATGAGGGAGGG	0.226368	-0.0125472	0.772001	-0.0112128
4:92424566	C	T	25	81	GCACGCAGGCCCTGCCAAGGT	0.264151	-0.0047717	0.587389	-0.00329682
4:92640594	A	T	68	81	CCTGCATTGCAGGCAGACGCT	0.0436242	-0.00575523	-0.272923	-0.0138293
4:92829155	C	T	1334	1163	AAAGGCCCCCTTCACATGACC	-0.0342411	-0.0186927	0.152447	-0.0257255
4:92829166	G	C	968	826	TCACATGACCCTGTGTCAGGA	-0.0395764	0.0145525	-0.676315	0.00769469
4:92833895	A	G	245	939	TGCTCTGCCGATTCTTTTCCC	0.293074	0.0048363	-0.071757	0.00183563
4:92894144	G	T	406	247	ATCTCTCCCTTGATCTTAAGG	-0.121746	0.0119743	0.19097	0.0137642
4:92894541	G	T	1373	979	GAGGGCGGGGTCGCCTCCACC	-0.0837585	0.00870907	1.76665	0.0265991
4:98479783	A	G	36	86	AAAGTGTGGAGCGAATCCCAG	0.204918	0.000320925	-0.287155	-0.0062409
4:99380716	C	T	2450	1998	GCGGCTCTAGTCCTAGAATTG	-0.0508094	-0.0168837	0.476829	-0.0199218
4:99381266	A	G	407	546	GTGCATTCTGGTTGTCACAAT	0.0729276	0.0288197	-0.16491	0.0313893
4:102615393	G	T	112	172	CGCAAATCTCGCACGTAGTAG	0.105634	-0.0288817	-0.113381	-0.041575
4:102795560	A	G	73	108	GTGGGCTGCCGTCTGTGGGGT	0.0966851	0.0242913	0.207526	0.0296365
4:102977094	T	G	104	72	AGAGGAACCCTGGGCCTAGAG	-0.0909091	0.00906165	0.762922	0.0162222
4:102978364	A	G	156	142	CTCCACACCCACTTCCTCCTC	-0.0234899	0.0165053	0.122317	0.0187969
4:102978411	G	A	140	125	CTACGGCCCGGGTTCTGTTGG	-0.0283019	-0.023822	-0.687229	-0.0413177
4:102996816	C	T	130	38	CCCCCTCACCCGGGCTTTCTT	-0.27381	-0.0358324	-0.832276	-0.0581851
4:102996824	C	T	151	42	CCCGGGCTTTCTTGCTCAACC	-0.282383	-0.0149875	-0.020573	-0.0228707
4:102996864	G	T	52	175	CCCAGAACTTTCAGTTCTCTA	0.270925	0.00138932	-0.455446	-0.00669479
4:103842460	C	G	403	281	CCACCTCTCTCCCCGCGCGCG	-0.0891813	0.00694391	0.67796	0.0126075
4:104960541	A	G	1174	1437	GCTCTCCGGGGTGGGGAAAAG	0.0503638	-0.0104389	0.451737	-0.0119808
4:104960580	A	C	657	683	AAGCCACTTGAATCTGTCTAC	0.00970149	0.00507478	-0.404168	-0.00144589
4:104960720	A	G	410	466	CTCGATGTGCAGCCAGAGCTC	0.0319635	0.00592993	-0.038775	0.00358482
4:106018229	A	G	50	42	CGGACAGACAGTGCTGCTGCT	-0.0434783	0.0407141	-0.216805	0.0459847
4:106092680	A	G	71	117	AGAAAGGTGGGCAGCTGCCAT	0.12234	0.010985	0.063457	0.0111284
4:106093869	A	G	44	61	GACCCCTGCCGGCTAGGCTGT	0.0809524	0.0199997	0.653133	0.0289747
4:106093872	C	T	49	75	CCCTGCCGGCTAGGCTGTGTG	0.104839	-0.00348005	0.56217	-0.00192309
4:106093943	A	C	121	106	CATCATATGGAGCTGCCTCAC	-0.0330396	0.00918699	0.626187	0.0149071
4:106102722	A	G	219	89	AAGCCGCCAGAGACCCCGGGG	-0.211039	0.021928	-0.213972	0.022079
4:106650945	A	G	1351	799	CGGAGGCCGAAAGCGGGGGCG	-0.128372	-0.0209483	-0.854844	-0.0394641
4:106650960	T	C	1332	888	GGGGCGGGGCTGCTGCGCTCT	-0.1	0.00355248	-0.17389	-0.000901744
4:106673005	A	G	245	663	TAAGGAGGGCATCTGGCTCCT	0.230176	0.0204177	-0.165671	0.0206756
4:106677416	A	C	792	1118	CCTCCCTACCATGGTCCCGAC	0.0853403	0.00645683	0.326495	0.00819596
4:106677792	C	G	1622	1275	GGTTTGTTTGGGCTGTTGGGG	-0.0598895	0.00520724	-0.416869	-0.00141412
4:106748784	G	T	207	173	GAGGGACCGCGCCTGGAGGAG	-0.0447368	0.0111597	-0.279208	0.00765499
4:106748866	A	G	146	224	AGGCGCGCGCGAGGAGAGCGA	0.105405	0.011149	-0.807399	0.00194434
4:106749578	A	G	237	200	CGGATCTGGGAGATTGATTTT	-0.0423341	-0.00424877	-0.424618	-0.013546
4:106783559	C	G	122	69	CATTTCCAGCCTAGAGACTTT	-0.138743	-0.0145565	0.122553	-0.0207778
4:107336539	A	G	50	127	CAGGCTGATCGCGCCGCGTCC	0.217514	0.00799231	-0.611382	3.64568e-05
4:107620381	C	G	268	239	GCTGTGGCGCCCCGGCGGAGG	-0.0285996	-0.00685784	-0.03055	-0.01262
4:111679861	C	T	556	240	GTACCCCTGCTGCCGCCGACA	-0.198492	-0.00852956	0.123491	-0.0130885
4:111679885	G	A	714	338	CACGGCCCTCAGGGGTGTCCT	-0.178707	-0.0197323	-0.012085	-0.0288248
4:111679928	G	T	317	647	AGCTCCACGCGCATCACAGAA	0.171162	0.00565009	-0.221662	0.00125565
4:111957424	C	G	649	426	CGCCTCAGTTGTTCGTGGAAC	-0.103721	-0.00935313	-0.341912	-0.0191577
4:112166565	C	T	41	101	TCAGCAGGGCTGGGTTCCCAT	0.211268	-0.0166345	-1.16424	-0.0373048
4:112242876	C	G	858	588	AATTCGGTAAGTTATAATGTA	-0.093361	-0.00033656	0.052208	-0.00341827
4:112259222	A	G	1850	1449	GCATGGGTCTGGGACCGCTCG	-0.060776	0.0287384	0.306984	0.0363754
4:112715195	C	T	359	609	AAGGACCCAACCGCGGGTAAG	0.129132	-0.000191726	0.316581	-0.000382203
4:112715269	C	T	197	438	TCCTCCGGCGCGAGGCGGCAG	0.189764	-0.00200821	1.12729	0.00604763
4:112715336	A	G	254	96	TCCCGGGTCCGCGCTGGGCCG	-0.225714	0.00835556	0.699466	0.0146381
4:112828127	A	G	424	111	GGTAATAGATGGCTATCAGGG	-0.292523	0.0246541	-0.125596	0.0265057
4:112828342	C	T	163	46	AACGAGTACGTGTGTAAACAG	-0.279904	-0.0365156	-0.820573	-0.0589294
4:112828343	A	G	144	418	ACGAGTACGTGTGTAAACAGC	0.243772	0.00136711	-0.32621	-0.00532915
4:112828362	C	A	254	77	GCGTGCACTGAAGAAAGCATG	-0.267372	-0.000458106	0.319704	-0.000687926
4:112828366	G	A	265	81	GCACTGAAGAAAGCATGCAGA	-0.265896	0.015002	0.445963	0.0203724
4:112828371	C	T	255	62	GAAGAAAGCATGCAGAGGCAG	-0.304416	-0.0214747	-0.154641	-0.0325824
4:112828397	C	T	306	95	TGTCCTGCTGTGTCTCCCACC	-0.263092	-0.00918313	-0.675297	-0.0225369
4:112828398	A	G	307	95	GTCCTGCTGTGTCTCCCACCA	-0.263682	0.039727	-0.691017	0.0396122
4:112828411	G	A	300	80	TCCCACCAAAAGTGGGTCTGG	-0.289474	-0.0347218	0.927182	-0.0377926
4:112828427	G	A	295	92	TCTGGCCGCTAACACCCCGCT	-0.262274	0.0026342	0.168842	0.00162493
4:112828601	T	C	310	99	ACTTTCCTTCCATGCCTTGCT	-0.257946	0.0289477	-0.418548	0.0288165
4:112828627	A	G	393	131	ACTCAGACCTGGGGCTGCGTC	-0.25	0.0305922	-0.985722	0.0247944
4:112830801	A	G	380	93	ATTTGGGAGCAGGGTGGTGTG	-0.303383	0.00116339	1.3202	0.0121694
4:112830824	T	G	334	116	GGTGCCTGTGGGTCCCCAGAG	-0.242222	0.0223002	0.622568	0.0315761
4:112830879	A	C	110	313	AGGCAGCCTCAGGCGCACGTG	0.239953	-0.00984283	0.320751	-0.0126341
4:112830880	G	A	108	312	GGCAGCCTCAGGCGCACGTGA	0.242857	-0.00796787	0.145782	-0.0121324
4:112830883	G	A	106	314	AGCCTCAGGCGCACGTGAGCA	0.247619	-0.010781	-0.688366	-0.0247138
4:112830916	G	A	334	104	ACTGGGGGGTATGCACCGTGG	-0.262557	-0.0210925	0.326767	-0.0269029
4:112830984	T	C	288	96	AGTCCTGGGGCGGGGGAGCGC	-0.25	0.018695	0.527202	0.025954
4:112841413	A	G	53	258	CAGATCCGGTGAGGCCCAAAC	0.329582	-0.0127974	-0.323893	-0.0233518
4:112846843	G	A	100	405	CATGGACTGCAGCACGCCAGG	0.30198	-0.0171056	0.284125	-0.022283
4:112848507	G	A	285	76	TGAACTCTAGGAAAGCATCGG	-0.289474	-0.00320489	-0.243202	-0.0102592
4:112848585	A	G	588	1046	GAAGCAGCGCAGGTCCGAGAC	0.140147	0.0153562	0.024194	0.0162744
4:112848632	C	T	1284	735	AGGAGGGCCCCCACCTCGAAA	-0.135958	-0.016376	1.01381	-0.0134831
4:112848668	G	T	1233	1353	GTTACAGGAATCCGGGAGCGC	0.0232019	0.00613648	0.392436	0.00849903
4:112848847	T	C	787	2252	CACAGCCAGCCTTCTCCTCCG	0.241033	0.0292338	-0.761423	0.0254829
4:112848953	C	T	448	1596	CCGGTCCCTCTCAGACTCCGA	0.280822	-0.0311024	0.35156	-0.0393896
4:112848997	C	G	1771	436	CCCTGCTGATCTGGCGTAGCT	-0.302447	0.00117683	0.279624	0.000962915
4:112848998	T	C	1789	408	CCTGCTGATCTGGCGTAGCTT	-0.314292	0.0119991	0.725164	0.0195577
4:112849145	C	G	2499	865	CTCACCCAGCCCAGCGGCAGG	-0.242866	0.0086878	-0.415332	0.00303721
4:112902951	G	T	50	92	GAGCTAGCTGTATGGCATCAC	0.147887	-0.0049609	0.193798	-0.00778316
4:112940783	C	T	198	52	GTCGGAGGAGCGCCTTGAAGG	-0.292	-0.0220358	-0.443072	-0.0364083
4:113014404	A	C	301	36	TGTCCCACGGACAGCAGGGTG	-0.393175	0.0119931	-0.218407	0.00937272
4:113113455	G	C	109	27	GATGGTGTTTGCAGTTGCACT	-0.301471	0.0083714	-0.140881	0.00559429
4:113233869	A	G	63	93	CTCACCCCTAGTTGGGGAAGA	0.0961538	0.0131932	-0.093773	0.012246
4:113262707	G	T	128	565	GAACCTTGCTTTCTCCCCTCT	0.315296	-0.011661	0.646433	-0.011438
4:113266702	C	T	65	12	AGAAGGATTTCAAATTCTTCT	-0.344156	-0.0103434	0.686802	-0.00932374
4:113319115	T	C	217	35	CAGGAATCTATGCGCATGCGC	-0.361111	0.0298995	-0.19194	0.0324735
4:113319120	A	C	213	34	ATCTATGCGCATGCGCTTCAA	-0.362348	-0.0043914	-0.683808	-0.0165234
4:113319351	C	T	585	103	AGGAAAGGGCCGTTGTGGCGG	-0.350291	-0.0392044	0.317344	-0.0500818
4:113319360	G	A	601	107	CCGTTGTGGCGGGGACCGCCA	-0.34887	-0.0182185	-0.667893	-0.0339695
4:113319362	G	A	608	107	GTTGTGGCGGGGACCGCCAGG	-0.35035	-0.00500609	0.614672	-0.0033012
4:113319387	A	T	1188	232	CAGCTTGCCCTTCCAGGACCA	-0.33662	0.00799224	-0.098842	0.00556461
4:113339987	G	T	239	53	CTGGGCGCCAGGGATCTGAGA	-0.318493	-0.0164259	0.095116	-0.0234556
4:113340019	C	G	222	56	AAAGGCACCTGTGTGGTAGAG	-0.298561	-0.009884	0.121668	-0.0148339
4:113407861	G	T	493	222	GCCCGGCTCCTCCCAGCACCG	-0.18951	0.0195948	-1.0685	0.00988927
4:113484943	C	G	122	52	GGGAGCACCCGGTGGGGTAGC	-0.201149	0.00199297	0.359388	0.00286314
4:113535870	C	T	121	41	CCCCTCACCCTACCCCGCTGC	-0.246914	-0.0151485	0.746125	-0.0148063
4:113535895	G	A	136	46	GGGTGGGGGGAATGTGGAGAG	-0.247253	0.00426918	0.136556	0.00335989
4:113535941	C	T	43	129	GCTGTCAGCCCGGGGGAACAA	0.25	-0.0183016	-0.904462	-0.0366269
4:113535947	A	G	43	140	AGCCCGGGGGAACAACCAGCT	0.265027	-0.00861633	-0.211875	-0.0168163
4:113545257	A	G	182	54	GGGACCCGGAAGGCTGGCGCA	-0.271186	-0.00662485	-1.26844	-0.0256749
4:113545310	G	T	115	26	CCCACCGAACGGCTGTGGGGC	-0.315603	-0.0129111	0.236667	-0.0174505
4:113545370	A	G	77	257	GGAGTTCATCGGCCTTTGCTC	0.269461	0.0353857	-0.099103	0.0404651
4:113559020	C	T	107	179	CACAGCGGGGCCTGGGGTCCC	0.125874	0.00691874	0.294637	0.00844088
4:113577937	A	G	117	148	TAGGGTGCCAGGCCAGGCAGG	0.0584906	0.0199937	0.214249	0.0242333
4:113616514	T	C	20	72	CGGCCGCCCCTGCCCCTGCGG	0.282609	0.0294589	-0.343036	0.0302824
4:113637437	A	C	1167	1840	CGGGGGAGGACGGAGGAGCAC	0.111906	0.0170196	0.485629	0.0233709
4:113637513	A	G	1252	954	TCCCAGACCCAGTTGTCTTTT	-0.0675431	0.0408688	0.881389	0.0580269
4:113642484	G	T	70	55	CACCCCCAGTTTGGGAGCTAA	-0.06	-0.00309958	1.37967	0.00737917
4:113646198	G	T	130	93	CCCGCTCACCTGTTTCAGGGC	-0.0829596	0.00670946	-0.114553	0.00376072
4:113646222	C	T	104	199	GCAGTGCCTCCCTGGCTGTCC	0.156766	-0.0256528	0.920031	-0.0263145
4:113655784	A	C	2660	1717	GGGGGCCCCCACACACACACC	-0.107722	-0.0017039	-0.326086	-0.00924072
4:113655871	A	C	3409	2390	CCCTTCCCCGCGGCCCGCCCC	-0.08786	0.00694366	-0.736411	-0.00264824
4:113661394	C	T	794	491	ATCAGCATCCTGGCACTGCCC	-0.117899	-0.0170578	-0.79502	-0.0338617
4:113662392	C	G	1571	1109	CTCTCCGGCCCCGCGGGCCCG	-0.086194	-0.0220102	0.082504	-0.0307069
4:113662571	C	T	1145	1184	GTTTTCTGATCTGCGTGCTCC	0.00837269	-0.00512313	1.21189	0.00299126
4:113662914	A	C	856	435	GCAGGCCTGGCGCGGGGCTGG	-0.163052	0.00373464	0.830436	0.010163
4:113675990	C	T	48	21	CGTCACGCGCCGCTGCACCGT	-0.195652	-0.0125845	-0.54751	-0.0254924
4:113691159	A	G	168	328	GGGAGGGGCAGACAGCTCCCT	0.16129	0.0100693	-1.0427	-0.00196934
4:113691272	C	G	201	295	TGAGCTGTTCCTTCTGGCTGC	0.0947581	0.0155736	0.060451	0.0169425
4:113741821	C	G	169	172	CAGGCTGCCGGCTCGGACTTC	0.00439883	-0.000665442	-0.252218	-0.00712084
4:113802606	G	T	1291	1305	TCTGCCCCTCGGCACAGGTCC	0.00269646	-0.0307224	-0.68218	-0.0500553
4:113802608	G	C	964	934	TGCCCCTCGGCACAGGTCCCC	-0.00790306	0.00153217	0.112922	-0.000382376
4:113803412	G	T	2423	3295	CGGAACTACCGGCTTCATCAG	0.0762504	-0.018504	-1.02438	-0.0381782
4:113803452	A	G	4744	2862	ACAGCAGGGCAAGCTACTACA	-0.123718	0.0398514	-0.328943	0.043676
4:113803701	C	T	900	370	AAACTTTAGATGGTGCCGAGC	-0.208661	-0.018903	-0.808194	-0.0363549
4:113811357	A	G	366	344	TAGGTGGGGCAGAACGTCTGT	-0.015493	0.00323951	1.48348	0.0165758
4:113822269	C	G	244	268	AGAACCAGGGCACTGGGGTGC	0.0234375	0.00910405	0.384626	0.0121959
4:113822283	C	G	192	162	GGGGTGCAGAGAGGGACAGAG	-0.0423729	0.0100436	-0.241908	0.00663523
4:113822796	C	A	526	276	ACCAGGGCTCCGGGCTCCAGG	-0.15586	0.0103925	-0.832665	0.000707888
4:113876138	C	T	382	130	GACAGTGCCTCGGTACCAAGG	-0.246094	-0.0159832	-0.842891	-0.0330089
4:113881414	T	G	82	94	GGAAAGAAATTCAGGGAAAAA	0.0340909	0.0263092	0.704132	0.037564
4:113881544	A	G	202	218	ACTCTGTGACGCTACAGACTG	0.0190476	0.0491326	0.311461	0.0624089
4:113886040	A	C	341	896	CCAACATCCCAGCGAGGGGAG	0.224333	0.00481953	0.873975	0.0120149
4:113886560	G	A	441	159	CACAGGAAGCACCTAGCCTAG	-0.235	-0.0101968	-0.658474	-0.023647
4:113934718	C	G	37	81	AGGCATCAGACAGACCCAGCT	0.186441	-0.0130567	0.234923	-0.0176548
4:113934775	C	T	42	103	ACTGACTCTGCTCTTAGCCGC	0.210345	-0.0315055	-0.658229	-0.0507948
4:113955941	A	G	327	172	CCGGGGTCCTGCGGAGGCACC	-0.155311	0.0502084	0.009296	0.0605205
4:113955942	A	C	394	213	CGGGGTCCTGCGGAGGCACCC	-0.149094	0.0191361	-0.490702	0.0155369
4:114144392	A	G	1069	716	CTGTCCTCGCGCCCCGGCCCC	-0.0988796	0.0140043	0.459325	0.0192453
4:114414958	A	G	2140	1443	CGCCACGGGGAGCGGCGAGCG	-0.0972649	-0.0301258	-0.860569	-0.0512194
4:114416123	C	T	791	965	CCCCGTGCCCCGCAGACCCGG	0.0495444	-0.0279805	-0.524262	-0.0448585
4:114453631	A	G	54	39	CTTCCTCCGCGGCAGACACCT	-0.0806452	0.0332518	0.044127	0.039291
4:115053580	C	T	191	104	GTCCTGTAATTGGCGGTCAGC	-0.147458	-0.00738871	-0.057885	-0.0135912
4:115184022	A	T	275	114	GGCCCTGTACATAGAGCGCGA	-0.206941	0.0125627	0.560949	0.0185045
4:115184077	A	C	159	88	GGACAGCTCGAAAAGCCATCT	-0.143725	0.0199687	-0.01869	0.0216889
4:115360818	C	T	35	29	CTGTGGTGACTCAGTCACTGC	-0.046875	-0.0144888	-0.644095	-0.0289606
4:117129595	C	T	413	235	AGCAGAAGCCCGTCTGCTTCT	-0.137346	-0.0185618	0.077536	-0.0263667
4:117129617	G	A	415	230	CGCCCTCCCCGGTCATGACCA	-0.143411	-0.0421608	-0.495045	-0.0626111
4:117130337	G	T	154	122	CACACGTGTAGGCTCCGGGGC	-0.057971	0.0215788	-0.851655	0.0147561
4:117130350	G	T	94	39	TCCGGGGCTCGCTTGTGTGTC	-0.206767	-0.00277738	-1.12195	-0.0191926
4:117130533	C	T	78	120	TCGCCTTCCTCGCCACCCTGA	0.106061	-0.0186639	-0.62018	-0.0340224
4:117358459	G	T	1051	1798	GGCGGCGGGCTGCCTGCCCGG	0.131099	0.00443154	0.146818	0.00367745
4:118109329	A	G	280	466	AACCAGGGGGACCCAGGCGAG	0.124665	-0.0281356	-0.56146	-0.0454573
4:118129120	A	G	85	72	CGCTGGGGCTGTCCCGGGCTG	-0.0414013	0.00507358	-0.480059	-0.00226598
4:118465552	C	T	154	341	AGGGCCGCCCTCTGTGTCGCC	0.188889	-0.0176849	-0.019488	-0.0262959
4:118591696	C	T	96	78	ACAGAGCTCACCCAAGTGACC	-0.0517241	-0.0155964	-0.517991	-0.0290117
4:118593119	C	T	873	390	CTGTCCTGGGCGGAGAGAGCC	-0.191211	-0.054596	-1.35827	-0.0877661
4:118699839	C	T	222	201	TCTGCCCGCATAGACAACACC	-0.0248227	-0.0154595	0.635915	-0.0163912
4:118893764	A	G	28	54	AGGAGGACCCGAGGGGGCTTG	0.158537	0.0255761	0.362626	0.0329464
4:119167561	G	T	139	109	TCCCCTGCCCTTCCTGGGCGC	-0.0604839	0.0221009	-0.45511	0.0196985
4:119167572	G	A	116	97	TCCTGGGCGCAGGGCCTTCGG	-0.0446009	-0.00373465	-0.430324	-0.0129525
4:119167662	G	T	104	39	CCGAGCATGCTCAGACGTTAG	-0.227273	-0.00812662	-2.0813	-0.0363559
4:119224701	A	G	101	104	CACCACATGGACACTGTGGCC	0.00731707	0.0344163	0.480491	0.0454814
4:119501188	A	G	44	39	GCTGCCTGACGGGTGGCCCAG	-0.0301205	0.0106562	0.579853	0.0162793
4:119635198	A	G	72	346	GGGCAGCCCAAGGTTTTTCTG	0.327751	0.0132152	-0.556727	0.00728069
4:119635215	C	G	73	303	TCTGAGCGGACAGCGTCTCTG	0.305851	-0.00237454	0.027691	-0.00627939
5:1319426	C	G	1719	2369	AGTATCCGAGGTCTGCGAGCA	0.079501	0.00585562	0.619721	0.0105927
5:4833074	A	C	65	229	ATGGCACCCCATTGTACTCTT	0.278912	0.014411	-0.535004	0.00903862
5:4833075	T	C	72	248	TGGCACCCCATTGTACTCTTG	0.275	0.000978109	0.325281	0.00120217
5:4833306	C	T	224	62	ACGACTGAAGTGACTTAGCAG	-0.283217	-0.0288968	-2.0472	-0.0624524
5:5195521	C	G	80	139	ACTCTTAGCCGCGAGTCCCAG	0.134703	0.00175734	0.055074	-0.00071942
5:5195585	G	T	129	181	CCTATCGGGGGTAAGCGGGGA	0.083871	0.0048037	-0.297232	-0.000637879
5:6001668	C	T	787	743	GGGGCGGGCTCGGGAAGCGAA	-0.0143791	-0.0277802	-0.33775	-0.0425915
5:7833799	A	C	46	42	CTCCTAGCAAACCAACTGGAC	-0.0227273	0.00510349	-0.411185	-0.001485
5:9112645	A	T	92	88	TGGGGAGAAATGTTTTCGCTG	-0.0111111	0.00258892	-0.235423	-0.00279316
5:10506206	C	G	1888	1856	GTGGGAGTTGGCGGCGCCAGA	-0.0042735	0.00630705	0.076914	0.00531315
5:10671549	A	C	3420	1544	GGGACCCCACACCCCTCCCCG	-0.188961	-0.0214633	-0.884471	-0.0404398
5:12219369	A	C	762	873	GTGGGAGGAGCCTCTAGCCTA	0.033945	-0.00494569	0.257074	-0.00708129
5:15503010	A	G	653	425	CTCGAACCCGGGACCCCTGCA	-0.105751	0.00934354	0.094506	0.00937182
5:15503011	C	G	655	422	TCGAACCCGGGACCCCTGCAA	-0.108171	-0.00220503	0.636915	0.000507674
5:51105548	A	C	6208	7961	GCGGGCAGGTCCCTCCGGCTG	0.0618604	-0.00812949	-0.225562	-0.0163436
5:51105560	A	C	8107	10402	CTCCGGCTGACGCAGGCTCGG	0.0619969	-0.00263767	0.206116	-0.00469017
5:51105629	C	A	6645	4492	TTGCCCAAGACCCCCAGACTC	-0.0966598	-0.028785	0.442221	-0.0354591
5:51105940	A	G	94	200	GTCTGTGTTTGTGTTTCTATT	0.180272	0.0324473	0.637626	0.0446675
5:53891897	G	T	397	351	CACCTCACTAGCCTCCTCGCT	-0.0307487	-0.0044996	-0.115982	-0.0105367
5:60255479	G	T	81	51	CCAGCCCCCCTGGGCAGAGGT	-0.113636	0.00742385	-0.431088	0.00125681
5:60255502	A	T	86	52	CTCCAAACTCTGTCCCTTCCC	-0.123188	0.0188368	0.489413	0.025727
5:60335380	A	G	1049	1357	AGACTTAGCTAAGAGTGTGGA	0.0640067	0.0137842	-0.384087	0.00986783
5:60482123	C	G	474	542	ACTTAGAGGGCCAAGTCGCCC	0.0334646	0.000407715	0.19135	-0.000969167
5:60663317	A	C	1506	1676	TTCATCTCCCACTCCCCATCG	0.0267128	-0.00236992	-0.51527	-0.0121299
5:60968475	A	G	98	96	GGACACGACTGAAGCGACTTA	-0.00515464	-0.0142381	-0.012522	-0.0218291
5:61105349	C	T	662	910	TCCCCGCGACTCAGCGGGTCG	0.0788804	0.00690619	0.538319	0.0110532
5:63169988	A	G	51	175	TAAACATTTGACTCCTGGGAT	0.274336	0.00973668	0.367374	0.0128159
5:64222503	T	C	33	45	TTAGCAGCAGCAGCAGGTGGC	0.0769231	0.00926308	-0.750558	0.00015446
5:65655629	C	G	1013	1172	GGGGAGGCAACAGTGCAGCGC	0.0363844	0.00792725	-0.020495	0.00632686
5:67510794	A	T	521	765	TCAGGAATTTATAAAGAGGCT	0.0948678	0.00170658	0.71494	0.0063332
5:67511555	A	C	520	739	TGGGGCAGGACGTATTTCGCC	0.0869738	0.0176938	-0.223761	0.0165784
5:67511869	C	T	3930	5722	CCTGGACCTCCCCTGGATCGT	0.0928305	-0.0225587	-0.151341	-0.0339279
5:67512207	A	G	123	46	TAAACCTCACGACACGACGTT	-0.227811	0.018715	0.070461	0.0210531
5:67600091	A	G	950	682	CTTGAGGTGTGAGCCTCGGAA	-0.0821078	0.0143844	-0.434133	0.0100928
5:67626123	A	G	1398	1034	TGCGGAGTCAGAACACCTGGG	-0.0748355	0.00608079	-0.286118	0.0011092
5:68823376	C	T	374	358	GTGGGTGGTCCCCGAGAGCCC	-0.010929	-0.0393092	-0.312638	-0.0570103
5:69877279	G	T	464	284	CCTTCTTCCCGCACCGTGACC	-0.120321	-0.0165471	-0.002738	-0.0246655
5:69877325	C	T	851	543	GCGCTCCCCACCTCCCCGCAC	-0.110473	-0.0115889	-0.630626	-0.0251205
5:72316881	A	G	130	317	ACGTCTTAGCACCTGCACGGC	0.209172	0.025837	1.38236	0.0442776
5:73326724	G	T	99	120	CGCGCGCGTCGGAGGTGGCTG	0.0479452	0.00339183	0.41876	0.00528588
5:73718902	C	T	366	108	TGGCTCCTCCTCCTGGTCTCC	-0.272152	-0.00301034	-0.33792	-0.011033
5:74275882	C	T	171	298	AGGGTGTGTGCGGTCATTGCA	0.135394	-0.0328709	-0.60058	-0.0519127
5:74276393	G	T	2050	887	CTGCTAGGCTTGGGCTGATGG	-0.197991	-0.0192553	0.795495	-0.0195064
5:74276785	C	G	362	129	GTTATTAAAAGCACATTTCCA	-0.237271	0.00456427	0.074833	0.00307015
5:74283243	C	G	57	153	GGCCGTCCCACGGGAACCCAT	0.228571	0.00108545	-0.592375	-0.00855888
5:74341332	A	G	78	242	GAGAACGTCTAGATCTTGTTC	0.25625	0.0266246	-0.292627	0.0272148
5:74401372	A	C	468	173	ACCCTGAGCAATATCTGAGCG	-0.230109	0.00854585	-0.200336	0.00517528
5:74587852	G	T	156	41	GTGAGACCATGGCCCGAAGGA	-0.291878	0.00513086	0.583985	0.00928376
5:74593115	T	C	20	92	CAATCTCTTTTCTCTTCCCCA	0.321429	0.0226642	-0.737749	0.0173676
5:75278600	A	G	102	249	AGGTGCCTCAAGCGCTCCGGC	0.209402	0.0201545	-0.10094	0.0210384
5:75351209	A	G	453	900	AGTTTTCCACAGACAAAAGGC	0.165188	0.0299969	0.719898	0.0424327
5:75351301	A	G	576	1124	CGATTTACCCAATCCCACGTT	0.161176	0.0177514	0.255004	0.0218158
5:75356370	C	T	179	87	CACTGCTCCCTTGCAGGAGCT	-0.172932	-0.0233238	0.338225	-0.0296223
5:75357819	C	T	79	191	ACCTTTGCTCCTGGGGACCCT	0.207407	-0.0268765	0.438378	-0.0330688
5:75358417	A	G	116	67	GAGGGGGAAGGTGTGACCCTC	-0.13388	0.025828	-0.180221	0.0274122
5:77440470	C	G	27	140	AGTGAAAAGTCAAAGTGAAGT	0.338323	-0.013242	0.990644	-0.00973972
5:77732020	A	C	903	752	CCCCAGGTCCAGCGCTCCGGC	-0.0456193	-0.000204134	0.478095	0.00134407
5:77950795	C	G	2052	2335	AAACGTGCGAGTGCCGGCGGG	0.0322544	0.00792121	-0.910117	-0.00327628
5:77950980	C	T	254	254	TGTAGCGAGACCCGGTATCCG	0	-0.00594752	0.065187	-0.0104275
5:77951068	A	T	188	132	AAGCTTGCACAGCTAGCTCAT	-0.0875	0.00284494	-0.043996	-0.000402224
5:82125171	C	T	2583	2871	GACACAGCGGTAGAAAAAGCA	0.0264026	-0.0306267	0.438566	-0.037845
5:82865710	A	G	777	1046	TTTGCTCTTAGGGGGCCGTGA	0.0737795	0.0321917	-0.621965	0.0307559
5:83817075	A	G	1685	1008	CCCGCGCCGAACGCCGCGGCT	-0.125696	-0.013689	-1.82459	-0.0406743
5:83817175	C	G	901	1147	TGTGCTGGTAGCCGTTGGAGA	0.0600586	-0.00118283	0.002404	-0.00503372
5:84422203	A	T	217	180	CAGGGTCCTCTGTCCATGGGA	-0.0465995	0.00179491	0.64484	0.00568966
5:84617318	A	G	270	387	CAAGACTCGAAATGTTCCGGA	0.0890411	0.00335811	-0.422256	-0.00382828
5:85457381	G	T	425	597	GGGTGGGGGCGCGGGGAGGCG	0.0841487	0.017915	0.347721	0.0230242
5:88671812	C	G	815	1275	GCCACTCCCCCCGTCCCCGGC	0.110048	0.0132343	0.816368	0.0221152
5:88756031	A	G	6024	7717	GCCATTCCTCATCCCTGCACC	0.061604	0.044455	0.632434	0.059911
5:88756039	A	T	5600	7149	TCATCCCTGCACCGGAGGCGA	0.0607499	-0.00676625	0.672319	-0.00492212
5:88756081	A	G	3541	2818	ATCCTCTGAGGGCTAAGACAG	-0.0568486	0.0182548	0.169024	0.0215298
5:88756790	A	G	1591	847	CCTTCCTGCCGGAAGTTAAGT	-0.152584	0.0337895	1.50417	0.0557242
5:88756810	T	C	2651	1327	TTTACCCTCACTTTTTAAGTG	-0.166415	0.0390007	-0.001347	0.0461256
5:88756818	T	G	3085	1466	CACTTTTTAAGTGGGCTTCCC	-0.177873	-0.00527982	0.365664	-0.00633577
5:88756826	T	C	3494	1520	AAGTGGGCTTCCCTGGTGGCT	-0.196849	0.00677931	-0.131838	0.00366327
5:89495781	A	C	273	120	CCAGCAACCTCGGCAGCCCAC	-0.194656	0.0141327	-0.090442	0.013479
5:93513160	A	G	80	110	AGGCTCCCCCATCCCTGGGAT	0.0789474	0.0565634	0.721898	0.0763039
5:93518974	C	G	897	1917	TTTGTGAGTTGTAGAATTTAT	0.181237	0.0131987	-0.004643	0.0132145
5:93519046	C	G	3627	1713	TGTTCGGGGTCAGGGTGCGGG	-0.179213	-0.012776	-0.723764	-0.0276376
5:93520306	C	T	4488	3271	GCAGAGATACCCCAAGCCTGC	-0.0784251	-0.0105406	0.340358	-0.0133117
5:95102555	A	G	917	630	TATGAAGCACAGCTGCTGCTG	-0.0927602	0.0384196	-0.298991	0.0421747
5:95347407	C	T	1873	987	GCAGGTTCCTCGGCTGTGTGC	-0.154895	-0.0221573	-0.194525	-0.0338824
5:96569420	A	T	46	137	TGCCCTCTGCTGAGTCACGGG	0.248634	0.003779	-0.236144	-0.00128459
5:96647864	A	T	166	133	GGGTTGAAGTAACTCGGTCCA	-0.0551839	-0.00391936	0.243407	-0.00592101
5:96651649	C	G	783	787	TCCTTCCCTCGATCCCCCGGA	0.00127389	-0.00129379	0.293593	-0.00203435
5:96653050	C	G	420	686	ACATCTGACCCTGGGAGAGAG	0.120253	-0.00106467	-0.513446	-0.0104471
5:96653099	A	G	370	599	CCCCTCCTGCATTACATTTCA	0.118163	0.0289311	0.399903	0.0376232
5:96653112	T	C	254	471	ACATTTCAAATACCACTTAAA	0.149655	0.0297895	0.139427	0.0359074
5:96653763	G	T	2033	1424	AGTTCTCTGGGCTGCCCGGCA	-0.0880822	-0.0105986	0.181741	-0.0150964
5:96988977	A	G	42	67	TCGCCCTGCTGAGTTCATTTG	0.114679	0.0477646	-1.04687	0.046015
5:97030590	C	G	516	955	GTGGGCGCCCCGCTGAGGGTT	0.149218	-0.00384998	0.159494	-0.00673769
5:97110051	C	T	1437	1551	AGTGTGGGAGCTGGGCCCCCT	0.0190763	-0.0233019	1.22111	-0.0200717
5:97439984	C	G	1890	1256	CGTTCCCGTCCGCCGGCCCCA	-0.100763	0.00409024	-0.680678	-0.00568277
5:98225707	A	G	281	349	ACAGCCCGGCGTCGGGAAATA	0.0539683	0.00260038	-0.128832	-0.00162887
5:98571476	C	T	2021	2537	GGACCCCCAACTGATGGCGAT	0.0566038	-0.0115467	-0.012323	-0.0183976
5:100692186	G	T	105	172	GAGCAACTAAGCACTGCTGCT	0.120939	-0.0153883	-0.139883	-0.0246683
5:101543776	G	T	210	71	GGACTCTCCCGACAGACAGCA	-0.247331	-0.0253726	-0.623876	-0.04261
5:101545013	C	T	911	1164	GACCCAGTTCTCCTCCCCAGC	0.0609639	-0.0305763	-1.27979	-0.056315
5:101591419	A	G	649	1320	TGCCGAGAGCGAGATGGCGTT	0.170391	0.0282034	-0.640149	0.0254781
5:103719432	C	T	1167	980	AGGGGCTGGATTGCAGAGGCA	-0.0435491	-0.0398749	-0.348698	-0.0581201
5:103798768	A	T	41	61	GCAGGGGGGAAGTGGGGCAGG	0.0980392	-0.00466632	-0.514486	-0.0150474
5:103873599	A	G	279	370	GGTTTAAGTGGTGGTCTGGGG	0.0701079	0.00592633	0.218219	0.00635216
5:104054087	C	T	711	644	TCCCGTCCCGCCCCGCCCTCC	-0.0247232	0.0103017	-0.440076	0.00482666
5:104054215	C	T	229	334	GGGTCTGGGACCGAGCGACCC	0.0932504	-0.0377936	-0.618914	-0.0583827
5:104054222	G	A	212	345	GGACCGAGCGACCCGCAGGAC	0.11939	0.00660145	0.128069	0.00624
5:104321547	C	T	77	19	GTCTCCAAAGCCACTCCCAGA	-0.302083	-0.00466451	0.260406	-0.00668709
5:104321688	C	T	44	98	TGGCTTGGGATGCGGCCAGGC	0.190141	-0.00417711	-0.391973	-0.0131026
5:104321698	G	C	41	88	TGCGGCCAGGCGGTTACACCA	0.182171	0.00718254	0.833787	0.0145923
5:104321856	C	G	137	51	TCCTTCTCAGGACCCCCTGGC	-0.228723	-0.0163583	0.454372	-0.0194946
5:104409920	C	T	704	164	GTGCGGATGCCGGAAAAAAGT	-0.31106	-0.0455877	-1.09648	-0.0734646
5:105495539	G	C	2359	1489	TTACATGCCCCCCCCCCCCAA	-0.113046	-0.0248583	-0.332005	-0.0388067
5:105778766	C	T	68	104	CTGCCCACAACGCCCCAGGGT	0.104651	-0.0245916	-0.371249	-0.0388902
5:105778777	T	C	48	94	GCCCCAGGGTTGCTACTGCCG	0.161972	0.0109725	1.26006	0.024019
5:105784987	A	G	1010	1180	GAGGTTTGGGACGCCGGGAAG	0.0388128	0.000145227	-1.4062	-0.0185348
5:105790445	G	T	267	295	GCGCTTCCGGGACTTGGCACG	0.024911	0.0109612	-0.286357	0.00732502
5:105790990	A	G	60	157	CCACACGTGGAGGAAGGGGCT	0.223502	-0.0027507	0.626807	-0.000296614
5:105942374	A	C	311	314	CAAAGGGGTGAAGGGGGGCAG	0.0024	0.00822143	-0.602506	0.000424134
5:106012307	A	G	56	85	GGATGGATGCGGCTGTGAAGT	0.102837	0.0240096	0.343949	0.0307491
5:106012331	C	T	78	63	CCTCTTGGGACCCGAAGCTCC	-0.0531915	-0.0159679	-0.739622	-0.0318755
5:106183731	A	G	1102	701	GAAGGGAGGGGGAGGAGGGCA	-0.111204	0.0179385	-0.578886	0.0130598
5:106183835	C	T	869	1220	CTGGGTGCCCCGCCGAGGGGG	0.0840115	-0.0296043	-0.504711	-0.0467165
5:106184648	A	G	128	136	TGTCTCCTGCGTTGGCAGGTG	0.0151515	0.0386287	0.230978	0.0481574
5:106184675	C	T	86	74	TTCCCACTAACCCCACCTGGG	-0.0375	-0.0390435	-0.256956	-0.0560712
5:106185186	C	G	28	68	AAGGAGGACTGTGTCTGCCCT	0.208333	0.0134747	-0.158561	0.0119059
5:106185195	T	C	43	65	TGTGTCTGCCCTCTGAGGTCC	0.101852	0.0278832	-0.514769	0.0264224
5:106185201	T	G	28	63	TGCCCTCTGAGGTCCCCTTGC	0.192308	0.00726593	0.296669	0.00890516
5:106186681	A	C	95	78	CTCAGATTCCAAGGGCCTCTG	-0.0491329	0.0140462	0.756717	0.0225063
5:106186875	C	T	190	74	TGCTGAGCCCTACCGGACCCA	-0.219697	-0.0178411	0.578407	-0.020046
5:106320001	C	G	65	26	GACACCCCACCAACAGCCCTC	-0.214286	0.0185909	0.579483	0.0263853
5:106320130	A	G	47	43	GAGTGGAGCGATTGCTCCTCA	-0.0222222	-0.00241822	0.187767	-0.00460847
5:106702010	C	T	84	41	CCAATCCTGCCGCACCCTCTG	-0.172	-0.0354152	-0.287621	-0.051779
5:106711232	C	G	53	25	AGTCAGGGCCGCTGTCCTTGT	-0.179487	0.00261627	1.27144	0.0134947
5:106711369	A	G	82	103	AGAGCTGGCCATGAAACCAGG	0.0567568	0.0416237	0.979991	0.0600523
5:106715109	G	A	563	154	GGCTGGGCTGGGCCAGGAAGG	-0.285216	-0.0236241	-0.042845	-0.0341153
5:106715422	C	G	166	627	TGCTATGCTCGGCAGTGGTGT	0.290668	-0.000348453	-0.164433	-0.0057701
5:106715457	A	G	519	153	AAACTAGTAAAGGGACTGCCT	-0.272321	0.0170327	0.081791	0.0190317
5:106715461	A	C	480	140	TAGTAAAGGGACTGCCTGCTT	-0.274194	0.0064549	-0.013392	0.00452748
5:106715628	A	G	163	592	TTGCGGGGGTGGGGGGGGTTG	0.284106	0.0059191	-0.253972	0.0012499
5:106715847	A	C	208	912	CTGTGGGGTGCCCCCCGCTGC	0.314286	0.00193972	-1.26248	-0.0146982
5:106715892	A	G	215	941	ACCTGCAGCCGGGATCCTGCC	0.314014	0.00873577	0.629362	0.0143664
5:106715895	G	A	195	896	TGCAGCCGGGATCCTGCCTCT	0.321265	-0.0163665	-0.133556	-0.0258464
5:106726296	G	T	235	188	AACAAAAGGGTCCCTGAGCCT	-0.0555556	-0.0155941	-0.055972	-0.0240254
5:106726297	A	C	237	190	ACAAAAGGGTCCCTGAGCCTG	-0.0550351	0.0233035	-1.3971	0.0110704
5:106726659	C	T	159	115	CAGGGCGGCACCTCGTTAAGG	-0.080292	-0.021948	-0.189087	-0.033557
5:107446294	A	G	43	58	AGTGCCATCCGTCGACTCCGC	0.0742574	0.0508583	0.434832	0.0659385
5:108404983	C	T	100	163	CGTGGCCGGGTGCGCTGCCTT	0.119772	-0.00665211	0.749102	-0.00394851
5:108784785	A	G	71	75	TCCTGTCCTTACCATCCTTCT	0.0136986	0.0143986	0.057719	0.0154159
5:108808940	C	T	2452	1866	CCACACCCACTGCCTGGTAGT	-0.0678555	-0.0315418	0.571183	-0.0375806
5:108810026	A	G	144	197	AATGACAGCTAGCTCTGTCCA	0.0777126	0.0275487	-0.38775	0.0273663
5:108826451	A	G	85	43	GAGCCAGGGCGTGAAGCCCAA	-0.164062	0.0150341	0.746418	0.0236539
5:108827103	C	T	93	30	GCGCAAGTGACGGCACCAAGT	-0.256098	-0.0340663	-1.13119	-0.0591589
5:109075632	C	G	946	849	GAAAGGGAGAGGAAAGCCGGC	-0.0270195	-0.0076614	-0.673358	-0.0205771
5:109075633	T	G	938	854	AAAGGGAGAGGAAAGCCGGCG	-0.0234375	0.0130643	-0.758636	0.00491062
5:109315181	C	G	484	792	GCTACCCCCAGCGCCGGCAAG	0.12069	-0.00748795	0.307338	-0.00977835
5:109354107	G	T	2780	4456	GCAGGGCCTGGCGGAGGAGCC	0.11581	-0.0146161	-0.181895	-0.0241375
5:109354108	C	T	2829	4501	CAGGGCCTGGCGGAGGAGCCG	0.114052	-0.043877	-1.04494	-0.070729
5:109403541	G	T	65	122	AGTCGTGTCCGACTCTGTGCG	0.152406	-0.00139931	-0.617282	-0.0119935
5:109403682	A	T	53	134	CGTTCAGTCGAGTTCGACTCT	0.216578	-0.00108969	0.805777	0.00375012
5:109406125	C	T	60	44	GCCTCGCAGCCGCCGGGGTGG	-0.0769231	-0.00393924	1.24595	0.00486706
5:109406489	A	G	61	43	GTAGGCAGCTGCTTCTGCACA	-0.0865385	0.0565293	-0.318084	0.0650431
5:109408198	A	G	47	49	GATGGGAGAGGAACCATTCAG	0.0104167	0.0173605	-0.247028	0.0159028
5:109478691	C	T	168	201	CAGCTTCTCCTTCTCGCCAGA	0.0447154	-0.00885546	-0.375043	-0.0188809
5:109480563	T	G	74	80	GTCCCCCAGGTCCAGGGTTGA	0.0194805	-0.00555466	-0.109534	-0.0118114
5:109480969	A	G	73	37	GGATTAAGGCAGGAGGCGGGG	-0.163636	0.0190195	0.256246	0.0234449
5:109499053	C	T	729	1014	CTCCGCTTCGCGCGACTTGGC	0.0817556	-0.0213784	-0.078344	-0.0316368
5:109499057	A	T	760	845	GCTTCGCGCGACTTGGCTTCG	0.0264798	-0.00305138	-0.16436	-0.00921324
5:109519520	A	G	4886	8517	CGGAGCCCTGGCTGGTGGAAG	0.135455	0.0105169	-0.832483	0.000868343
5:109519529	A	T	4865	7992	GGCTGGTGGAAGCCGCGGCTC	0.121607	-0.000672599	-0.700014	-0.0119599
5:109538242	A	G	32	55	ACCCCTTGACGATTCCCCGAG	0.132184	0.0180978	-0.618408	0.0128365
5:109663449	G	A	3061	2612	CGCCGCGTGCGCGTACTCATG	-0.0395734	-0.0127739	-1.07481	-0.0314213
5:110377024	C	T	1449	1976	CCATCACCCTCGCCCGGCGCG	0.0769343	-0.00253429	0.589715	-0.000420959
5:110508879	C	T	111	37	TTGCCAGATTTGCTTTCTGAG	-0.25	-0.0113184	-0.572848	-0.0241526
5:110508910	C	G	48	142	TATCTGCGACCCGGAGAATCC	0.247368	-0.0310311	-0.361516	-0.04699
5:110568882	A	G	181	416	GTCTGAACCCAAGGAATCAAA	0.196817	0.0389431	0.37117	0.05007
5:110569357	A	G	228	399	TCTCAGCCTCAGGCTCTGCCA	0.136364	0.00409841	0.39565	0.0059369
5:110734037	C	G	54	39	GAGTGAGCCTCCCATGTTAGA	-0.0806452	-0.00632016	0.941797	-0.00144715
5:110751512	C	T	663	422	CACTAGAATTTGACAGAGCCA	-0.11106	0.0136997	-0.16195	0.0121561
5:110752631	C	T	1640	841	TTCCCGACACCAGCTTGCCTT	-0.161024	-0.0116091	1.01837	-0.00736007
5:110752677	A	G	1609	2921	CCTCCCTCTAACTCCATCTAG	0.144812	0.0179089	0.004528	0.0193148
5:110779786	C	T	83	61	GGGAGCTCTCTGGGGGCAGGG	-0.0763889	-0.0339789	-0.231279	-0.0493412
5:110828967	C	T	1472	923	GTTCATGGGGCGGCAGAGTCG	-0.114614	-0.0232554	-0.599635	-0.0396509
5:110928066	A	G	201	288	GCCCATCCTTGGGTGACGTCA	0.0889571	0.0259547	-0.575005	0.0233156
5:110954538	C	G	3799	2979	CGTTCAGCCCGTTCCCAAGCT	-0.0604898	-0.0150906	0.529353	-0.0170706
5:111357319	C	T	580	714	GTTGGACAGTTGCTTGTCATT	0.0517774	0.0058466	-0.407885	-0.000502568
5:111359822	G	A	253	114	CCCATGGACTGCAGCCTACCA	-0.189373	-0.0367312	0.673476	-0.0430894
5:111359826	C	T	253	113	TGGACTGCAGCCTACCAGGCT	-0.191257	-0.0222333	0.107545	-0.030721
5:111362305	C	T	80	26	GCTGGGCACATGTGCCCAGGG	-0.254717	0.0002274	-0.218441	-0.00561891
5:111406730	A	C	562	385	GCGCGGCGCGAGGCCGGCCTG	-0.093453	-0.0216846	-1.94868	-0.0522003
5:111951246	A	G	1186	797	GCTCACCGCTGCCGCCGCGGG	-0.0980837	0.00365463	-0.837625	-0.00793063
5:111951296	A	C	785	476	CTCTCAGGCACGGAAGCTGCG	-0.122522	0.042941	0.527008	0.0568448
5:111972523	G	T	22	72	GGCCTCCCTCGCGGGCTGCTG	0.265957	0.0029518	-0.145424	-0.00136006
5:112186067	C	T	2444	1642	AGGTGCAGTGCGCGGGCTTCT	-0.09814	-0.00628701	-0.415539	-0.0160451
5:112186118	A	G	2180	1619	GGCTTCAGTAATAGTGGTGCA	-0.0738352	-0.00736197	0.076651	-0.012106
5:112619901	A	G	189	93	CTGGGAACACGGACATCAGAG	-0.170213	0.0212898	0.557657	0.0295887
5:112641447	C	T	315	156	TCCACCCTTGCCAGGCGCAGC	-0.16879	-0.0269299	0.205175	-0.0356521
5:113469986	A	C	1244	1376	CAAAGGGCCGCGAGTGTGAAG	0.0251908	-0.000372711	-0.195983	-0.00614131
5:114001146	A	C	86	64	CCCAGAGCCCACCCGCAGAGG	-0.0733333	-0.00270109	-0.242732	-0.00961224
5:114023590	A	G	192	321	GGGACCTCCAATGCCCCTCCG	0.125731	0.0199828	-0.696548	0.0143955
5:114696202	C	T	72	51	TCCTGGTTACCGCCCCGCAAA	-0.0853659	-0.025181	-0.994839	-0.0463672
5:114789978	A	G	55	82	CCCTGCCCCCAAACACTAGCA	0.0985401	0.0225117	0.350744	0.0289138
5:114790610	A	G	60	159	CCGCGTGACCGCGGTGTGTGT	0.226027	0.0301436	1.06971	0.0463927
5:114790612	A	G	55	149	GCGTGACCGCGGTGTGTGTCT	0.230392	0.0243926	0.394963	0.0317873
5:114790652	C	T	104	64	TCCCCACTGGTCTCACTCTCG	-0.119048	-0.021965	0.262304	-0.02871
5:115060499	C	G	98	26	TGCTGGGCTGCGGGGTCACGG	-0.290323	-0.00246394	-0.63428	-0.0135333
5:115588725	A	G	1079	921	GGTGGAGCGCAGTGCGGGGCG	-0.0395	0.0144969	-1.16276	0.00237717
5:115671945	C	T	159	271	CTCCATCCCCCACGGTCCCCG	0.130233	-0.00719398	0.559817	-0.00668055
5:116216058	A	G	291	316	GCCCGTGCCCGTGTGAGAACC	0.0205931	0.0530318	0.027939	0.064319
5:116301457	C	T	222	398	AGCCAAGACCTAATTTACAAG	0.141935	-0.0130828	0.479255	-0.0150527
5:116373995	A	G	1465	1498	CTGGGAGCACAGAGAGGCCTC	0.00556868	0.0197994	0.475432	0.0268027
5:116378561	C	T	960	768	GGGCTCCTCCCGCCGCTTCCC	-0.0555556	-0.0206629	-1.20749	-0.0429041
5:116384702	A	G	515	502	CTTCATCCCAAGCTGCGGCCT	-0.00639135	0.0178124	0.099028	0.0202111
5:116388025	C	G	354	293	GAACTGTCCTCCAGTCCTTGT	-0.0471406	0.0130965	-0.127136	0.011763
5:116388043	A	G	259	254	TGTGATGCCAAAAACGAAAGA	-0.00487329	0.0189469	0.192786	0.0226679
5:116389466	C	T	181	76	GTCAGTGTTTTCTCGTCGTCG	-0.20428	-0.0220131	0.504265	-0.0261614
5:116389476	T	G	256	143	TCTCGTCGTCGTCTGAGCCGA	-0.141604	-0.0107048	-0.665207	-0.0243669
5:116389484	C	T	154	93	TCGTCTGAGCCGAGGGACCGT	-0.123482	-0.0263834	-0.626912	-0.0439307
5:116389889	A	G	174	277	GATTCACGGCAGGCGGCGGGC	0.114191	0.00968936	-0.15562	0.00711459
5:116390301	C	T	102	106	TCTGGGACTGTTCTATAACTA	0.00961538	-0.0051568	-0.052647	-0.0106909
5:116397773	C	T	99	53	GTGGGGTGGACGAGGGCAGGG	-0.151316	-0.0187345	-0.606872	-0.0339688
5:116398279	C	G	133	77	CTCCCTGACCCGGGTTGCTGG	-0.133333	0.00845309	-0.241469	0.00461344
5:116403266	A	G	60	96	GCCCCGTCAGGCCCTCCAGGC	0.115385	0.0166109	0.49916	0.0229961
5:116415875	C	G	605	322	TCCCCGTGGTCGACCAAGAAG	-0.152643	0.00103579	-0.53014	-0.00795088
5:116415938	G	C	202	153	CCAGGTTCCCCGGTTGCTGGG	-0.0690141	0.0241925	0.657522	0.0343643
5:116962193	C	T	237	448	TGCCGCCCCACCCCCCACCAA	0.154015	-0.0104332	-0.501717	-0.0222575
5:116962204	A	G	892	1827	CCCCCACCAAGCCCCACCCAG	0.171938	-0.00178068	0.082717	-0.00492921
5:116962590	C	T	1152	813	GGGAGAGCGGTGAGGGGAGCT	-0.0862595	-0.00673977	0.727303	-0.00429533
5:116962858	A	G	355	580	TGGCTGAGGCAGGCAGCCATG	0.120321	0.0145021	1.05939	0.0263517
5:116962876	A	G	203	353	ATGGAGGAGCGTCTGGGGTCA	0.134892	0.0275543	-0.014574	0.0313984
5:117652102	C	A	29	39	AGGCGCAGGACCACATGCTCT	0.0735294	-0.0317172	0.657093	-0.0368775
5:117977854	C	T	38	58	CCCCCTGCCGTGGTCCTCCCC	0.104167	-0.0245406	-1.21934	-0.0479726
5:117977861	T	C	38	57	CCGTGGTCCTCCCCGTGTGGC	0.1	0.0180608	-0.18565	0.0174571
5:117977864	T	C	37	56	TGGTCCTCCCCGTGTGGCTGT	0.102151	0.034271	0.319682	0.0435617
5:118462682	C	T	114	128	CGACGTCACGTTCCTCTCTGC	0.0289256	-0.00535567	0.719648	-0.00261436
5:118462854	C	T	140	46	GACTCACGTCCACGGAGTCAG	-0.252688	0.00909393	0.530304	0.0137543
5:118462857	G	T	107	35	TCACGTCCACGGAGTCAGTGA	-0.253521	-0.0129089	-0.206476	-0.0222274
5:118597010	C	T	179	459	CGCTTGTGCGCAGCCCCACGC	0.219436	-0.0131441	0.392593	-0.0160656
5:118597264	G	T	238	103	TCCTGCAGCGTAGACTGAGCA	-0.197947	-0.00512456	-0.654956	-0.0171463
5:118597448	C	T	109	32	ACCTCAGGTATGCAGGTGAAT	-0.27305	-0.0399941	-0.971239	-0.0649866
5:118597451	G	A	124	38	TCAGGTATGCAGGTGAATCCA	-0.265432	-0.0300962	-0.439178	-0.0466364
5:118896898	C	T	77	123	GCCTGGGGAGTGGGCAGGCAG	0.115	-0.0289621	-0.130935	-0.0418668
5:119082123	C	T	30	79	ACGGCTGCACTGCAGACAGGA	0.224771	-0.0207158	0.090558	-0.0289707
5:119346901	C	T	102	172	AGGGGTGGCCCTCATCCCAGG	0.127737	-0.0134625	-0.007552	-0.0207872
5:119347374	A	G	113	205	CTGCACCAGCGCAAGTTCTAC	0.144654	0.047126	0.934674	0.0665743
5:119352011	C	T	80	133	GGAGCCTTGTTTGGCAGTGGG	0.124413	-0.00443355	1.08282	0.00247774
5:119388232	C	T	46	93	TCGGCAAGGGTGGGGTCTGTA	0.169065	-0.0249668	-0.425195	-0.03995
5:119612027	C	T	144	131	AGGTGGAAGCCGTGAGTCACT	-0.0236364	-0.00716934	-0.206589	-0.0149156
5:119615715	G	T	185	161	TGCGCACAGCTCCCGTCAGCA	-0.0346821	0.00330867	0.566267	0.00677092
5:119660484	A	G	69	79	GCCGTGCAGAAGGCGCGGGGC	0.0337838	0.000110736	-0.430567	-0.00805555
5:119664565	C	T	419	855	CCTCCCACCCTGCCCCCGACC	0.171115	-0.02899	-0.534129	-0.0462512
5:119669354	C	T	324	293	TGGGCGTCTGCAGGGGGTGGG	-0.0251216	-0.0264128	1.05833	-0.0257911
5:119780555	C	T	94	116	CTGGGAGCGACGTGGGCCTCC	0.052381	-0.0143735	0.328751	-0.0183206
5:119900668	G	T	925	1430	TCGGCGTCTCGTGAGCGCGCC	0.107219	-0.0127787	0.146355	-0.0182559
6:2416896	C	A	513	728	CGCCAGAGTAAGGGGCCGCTC	0.0866237	-0.0194318	0.087237	-0.0273706
6:2620840	C	G	357	571	CGTTTGCAGCGGGGGCGCGTC	0.115302	0.00151776	-0.994261	-0.0123428
6:2621060	A	G	2177	1368	GGCCGCGCCGGCCCCGGGCCC	-0.114104	-0.0134121	-0.720926	-0.0284174
6:2621119	A	G	1475	1056	CGGAGTCTGCGGGCGAACCGT	-0.0827736	0.0248479	0.229728	0.0305851
6:2621306	A	G	3954	2821	AGGAGGGCGCAGGAGCCGGGG	-0.0836162	0.00365152	-0.276826	-0.00188583
6:3444538	C	T	2918	2690	GGGGAAGCACTGGCGGCTCCT	-0.0203281	-0.0227213	0.120581	-0.0312022
6:3662550	C	T	80	20	CTGCGGTGAGCCAGGATGGGG	-0.3	0.00420316	0.552525	0.00776241
6:4138124	A	T	102	114	CGCTCCGGCATTCCGGACGGC	0.0277778	0.00284384	0.211103	0.00234786
6:4138154	C	G	70	125	TGGTCTCAGACAAGAGGAGAA	0.141026	-0.010082	-0.376615	-0.0204607
6:4138193	A	G	80	149	TTTGGTCAATAGGATAATCTC	0.150655	0.0115048	-0.281687	0.00806792
6:6266182	C	T	332	187	TCCCAGACCCTGGGAAGGGCT	-0.139692	-0.0536302	-0.439666	-0.0766275
6:10968334	C	T	228	339	CCTTCTCCAGCGCATGAAAGT	0.0978836	-0.0311068	-0.130825	-0.0445982
6:10968418	C	T	445	561	CAGGCTCCTCCGTCCACGAGA	0.0576541	-0.056756	-0.644613	-0.0828208
6:12637633	C	G	43	33	TGACCTTCAGCGCGCCCTGAA	-0.0657895	-0.0241013	-0.101928	-0.0353606
6:12988580	A	C	869	351	ACGACAGGCGCCCCCAATCAC	-0.212295	0.0108637	-0.452028	0.00541384
6:12988671	G	T	486	219	CAATCGAACTGATGGGTGGGT	-0.189362	-0.0132277	0.057267	-0.0197888
6:12989358	C	T	5275	3433	CGGCTTGCCCTAGCAGCTTGT	-0.105765	-0.0314984	0.768327	-0.0353989
6:13229885	C	G	2228	1911	AGCGCAGCCGGCGAGCGCCCT	-0.0382943	-0.00728068	0.601958	-0.0063365
6:14878407	C	G	95	58	GGCCCTTCCCGGGAAGCCCCG	-0.120915	-0.0102605	-2.03655	-0.0385921
6:15230597	C	T	759	826	GTCCCTCGGGCCCCACTAAAG	0.0211356	-0.011137	-0.667695	-0.0249444
6:15813613	A	G	137	247	CCGAGGCGCCGCCTCTCAGTT	0.143229	0.0382965	0.901306	0.0549643
6:17391531	A	C	476	580	GGGGCACCAGCGGTTACTCAC	0.0492424	-0.00100213	0.278307	-0.0018276
6:21861077	G	T	341	314	GAGAAACACCGTCTAAAGTTT	-0.0206107	-0.00438148	-0.517166	-0.0147133
6:21861476	A	C	8099	5748	AGGTACAGCCAATTTGTCTTT	-0.084892	0.00186078	-0.507835	-0.00665915
6:21861521	C	G	5510	7569	TCGTTTCCCGGGGTCTTTCCT	0.078714	0.00491464	-1.09402	-0.00909062
6:21974231	A	G	45	147	AGTCGGACACAACAGAGCGAC	0.265625	0.0637841	1.56879	0.0946387
6:22201529	C	T	342	218	AGCTGATTGCCGGGGGCGAAG	-0.110714	-0.0481974	-0.041294	-0.0654084
6:24736818	C	T	2874	3652	GAGACGAAAGCGAACGGGTGA	0.0596077	-0.0274532	0.052213	-0.0379688
6:25074582	A	C	229	383	CACTTACTGGCAAGTGACCGT	0.125817	0.00942652	0.002781	0.00848821
6:26015510	T	C	41	137	CGTGTCTTCCCTGCTGTGCTG	0.269663	0.0150876	0.151786	0.0173084
6:26388438	A	G	126	31	TAAGGAGCCTAGTGGGCTGCA	-0.302548	0.011856	-1.45131	-0.00410016
6:26388445	T	C	156	40	CCTAGTGGGCTGCAGTCCATG	-0.295918	0.0115072	0.414837	0.0155837
6:26388446	G	C	132	34	CTAGTGGGCTGCAGTCCATGG	-0.295181	-0.0120382	-0.071394	-0.019661
6:26388568	G	T	145	426	TCCCAGGGACTGTGGAGCCTG	0.24606	0.00720951	-1.02157	-0.00538526
6:26388626	A	G	337	99	CGACTGAAGCAACTTAGCAGC	-0.272936	0.0405256	1.37284	0.0628903
6:26388668	A	C	121	30	CATATATGCTATTTGGTATAA	-0.301325	0.00482004	0.556486	0.00859113
6:29328096	A	G	57	28	TCACCACCCCGTGCTACATCC	-0.170588	0.0342693	0.386969	0.0442854
6:30057351	C	T	70	203	GACTGCAGCCCACCAGGCTCC	0.24359	-0.0273763	1.44978	-0.0227967
6:30146590	G	T	726	1301	TCTCAGGGACTCGGGAGCCTG	0.141835	-0.000529333	-0.98853	-0.0148893
6:30146591	G	C	729	1314	CTCAGGGACTCGGGAGCCTGG	0.143172	0.00840576	0.295696	0.010347
6:33576377	C	T	168	35	CTCGAGGAGTCTGACACAACT	-0.327586	-0.0352156	0.122255	-0.0471037
6:33576463	A	G	58	82	GGCCCTGGGCGGCAGAGAGTC	0.0857143	0.0297245	-0.064698	0.0336229
6:35497369	C	T	3488	2364	CAACACTGTCTGGCGAGGACA	-0.0960355	-0.0296581	-1.21126	-0.054406
6:37169824	A	G	673	1157	CCGTCCTTGAATATCCTTTCC	0.13224	0.0245211	0.600961	0.0341729
6:41576826	C	G	64	30	CACCTGCTGCGAAGTCACTGG	-0.180851	-0.000279042	0.355419	-7.45504e-05
6:44187692	C	T	486	267	CCCTCTGATTCTGGAAATTGA	-0.145418	-0.00311475	0.135069	-0.00606435
6:56606897	A	G	107	358	TTTGCATCCCATGTCATCCCT	0.269892	0.0383059	0.651619	0.0522831
6:56606937	A	G	262	74	CCCGACCCCTGGTTTACAGCC	-0.279762	0.0304962	-0.946926	0.0250905
6:57282161	C	T	922	1083	GATACCCGCGCAGCCGGGGGC	0.0401496	0.00306438	0.6069	0.00689792
6:58241727	T	C	1006	817	GAGCATCCTCTTCCTCGGCCC	-0.0518376	0.0301528	-0.558075	0.0288471
6:59563339	A	T	631	795	CACTGCATTTTAAAACAGCAG	0.0575035	0.000124254	0.115134	-0.0021524
6:66580901	C	G	40	80	GCGCTGCCGGGACCCCGCAGC	0.166667	-0.00994302	1.16134	-0.00369528
6:66652445	A	G	430	604	CCTGGAGAAGGGAAAGGCTAC	0.0841393	0.0251167	-0.217799	0.0261006
6:66652450	A	G	264	390	AGAAGGGAAAGGCTACCCACT	0.0963303	0.0173025	-0.704469	0.010895
6:66704328	C	T	204	243	ATTTTTAACTCTATTTGACTG	0.0436242	-0.0129496	0.412211	-0.0156061
6:67717605	A	G	2479	1518	GCTCCCAGCCGAGGTGCGGCG	-0.120215	0.00894962	-0.471732	0.00276247
6:67717627	C	G	1850	2766	GCCGGTGGGGGGACCGCGAGG	0.0992201	0.00922779	-0.258868	0.00541286
6:69355177	G	T	40	54	TGCAGAGAGGGGAGGGGGAGG	0.0744681	-0.00189539	0.80901	0.00275841
6:69355194	A	C	74	32	GAGGCAGATGCGCAGGGAGAG	-0.198113	0.0041479	1.21079	0.014792
6:70803148	C	T	3010	2031	GTAGACGGTCTTCCGGGGGCC	-0.0971037	-0.00429774	0.580588	-0.00276629
6:71060600	A	C	54	148	TGATCCGGTGCGGAATGACCT	0.232673	-0.00106923	-0.101926	-0.00601428
6:71201099	C	T	234	170	TCCCAGGTCTTCTGCCTTGCA	-0.0792079	0.0103285	1.06132	0.0210549
6:71821928	C	T	357	276	CTCCCTGAGCCCTGTGGGAGG	-0.063981	-0.0328268	-0.012911	-0.045518
6:71982265	G	T	399	440	CGGGAGGGCGGGCGTGGGGTT	0.0244338	0.0282507	-0.428326	0.0278231
6:71982487	C	G	375	445	CTGTCCGGAGGGGCGGGAGCG	0.0426829	-0.0312085	0.834419	-0.0343167
6:71982515	A	C	723	534	GCGGGGCGCTAGCCGGGGCTT	-0.075179	-0.00743544	-0.598586	-0.0194827
6:71982988	C	T	607	770	GCCTTGAGGCCTTAAGGAAAG	0.0591866	0.00159459	-0.412418	-0.00596915
6:71982997	A	G	390	522	CCTTAAGGAAAGAGTGGAGGA	0.0723684	-0.00212412	-0.314599	-0.00965225
6:71983068	A	C	467	403	GAGGGAGCTGCTCTGGTGACA	-0.0367816	0.00109471	-0.595569	-0.00858153
6:72173454	C	T	977	1353	CCCCAGAGCCCGCTGTGGGTG	0.0806867	-0.0319154	-1.07716	-0.0558357
6:76715107	C	G	126	105	TTCTGGGCTCGGCTAGGGCCC	-0.0454545	0.00460925	-0.198185	0.000182686
6:76715454	C	T	656	424	GTGTGCGTGTCTGGAGAGCGC	-0.107407	-0.0166069	0.339125	-0.0210544
6:88897478	C	G	402	249	CGTGATCTTTGCAAGAGGGAA	-0.117512	0.0115975	-0.026781	0.0109355
6:88897498	A	C	519	289	AGGTTCCCCCCACATTGCACC	-0.142327	0.0249699	-0.47743	0.0231133
6:88897508	G	C	760	404	CACATTGCACCCCCCCGCCCC	-0.152921	-0.00597993	-0.020171	-0.0113894
6:88924685	G	T	122	74	TCACAGAGTCTTCATTCCCTG	-0.122449	-0.00498574	-0.65925	-0.0170158
6:88946438	G	T	637	900	TCCCGCCGCCGCAGACACAGA	0.0855563	-0.00169377	0.524009	-5.87124e-05
6:89000192	C	T	139	192	CTGACTAGTGCACAAGAACAG	0.0800604	-0.0232389	0.027637	-0.0328642
6:89000193	A	G	141	195	TGACTAGTGCACAAGAACAGC	0.0803571	0.0105726	0.64717	0.0168988
6:89073103	C	T	1472	2084	AGCGATGCTGCTCCTGCTCCT	0.0860517	-0.0230748	0.280787	-0.0299246
6:89073239	C	T	505	722	CAGGGGCGCCCGTGGTCAACG	0.0884271	-0.00160082	0.231544	-0.00309481
6:89732388	C	T	556	313	CTTATTTCAGCCGATTGTTGG	-0.139816	-0.0301722	-0.488566	-0.047266
6:89847883	C	T	256	417	CCCCTGCCGTCGCCCGGGCCG	0.119614	0.00517704	0.212238	0.00533294
6:90840792	A	G	571	898	AGCGGGGTCTGCGAAGCAAGC	0.1113	0.00828517	0.447486	0.0118305
6:91091879	A	G	346	149	GCGACTGGAAGGGGCGCCCCG	-0.19899	0.0292425	-0.638507	0.0268197
6:91091896	C	G	360	127	CCCGAGGCAAGGCGGGGCTTG	-0.23922	-0.0185499	-0.452766	-0.0320714
6:91735307	G	T	996	1023	GCCAGCTGTGTGGATGATTCC	0.00668648	-0.00710692	-0.360352	-0.0164946
6:91737213	G	T	240	439	GCGACTCCCCGCGGCGAAAGT	0.146539	0.011608	-0.1549	0.00956697
6:91776039	G	T	1271	820	TCCACGGGGGGCCGCGGTAAT	-0.107843	0.0187589	0.407584	0.0247452
6:91776072	C	T	1822	1971	AAACACACCTTGCCACCCCAG	0.0196414	-0.00577643	-0.32835	-0.0144541
6:91776611	C	T	1560	1254	ATGGGTCTGTCCAACACCACC	-0.054371	-0.0111508	-0.232767	-0.020271
6:91777628	G	T	2869	1407	GGGTCGTTTTTGCCACGGTGT	-0.170954	0.000581458	0.17037	-0.000974083
6:91919969	G	T	2120	2258	TCCTCTGCGCGCTGCGACGAG	0.0157606	-0.00690751	1.12542	-0.000215019
6:91994606	C	T	1533	2132	CCAGGGCTGGCCGGCCTGACC	0.081719	-0.0437957	-0.179734	-0.0612933
6:96002539	A	G	221	381	CTTCCTTCATAAAGAGGCCCC	0.13289	-0.00612617	-0.537163	-0.017152
6:96241165	C	T	33	40	GCCTCAGTGCTCGGTAAACAC	0.0479452	-0.00352059	-0.437473	-0.0127569
6:96252825	C	G	301	221	AGGTTGCCTCCGTACCCTCCC	-0.0766284	0.00974817	-0.048518	0.00834472
6:96252932	A	G	531	912	TGCACCTGCCGGGGGCTGTTT	0.132017	0.0262077	0.362359	0.0337483
6:96252953	A	G	393	651	GTGCAGTCATGTGTGTGCCTG	0.123563	0.034424	-0.254994	0.0375582
6:96252996	A	G	559	880	CTACCTGTAAGTACCGGCTCG	0.111536	0.0319033	0.10496	0.0382289
6:97159314	G	T	1073	789	TCCGTAAAGCGGAAAAGTAGG	-0.0762621	-0.00149036	-1.02474	-0.0165043
6:97216294	C	G	1556	1345	GGGACGCGGGGTTGGGAAGAG	-0.0363668	-0.00250067	-0.324573	-0.0102396
6:97216505	C	T	1459	2136	AGCACCGTGGCCGCGCCGCTC	0.0941586	0.00463201	1.00661	0.0132065
6:97218052	G	A	498	145	TCTAGATTCCATCCATTTTCC	-0.274495	-0.0647028	-0.869103	-0.0953674
6:97218373	G	T	534	149	GCAGCAAACTTAAAGTCTTAG	-0.281845	-0.0427156	-0.172882	-0.0598432
6:97218476	C	G	2650	771	CGACTCTGTCGGACCCCATAA	-0.274627	-0.0117804	-0.110437	-0.0197537
6:97218575	A	G	612	2177	ATGCATGAAAATGAAAAGTAA	0.280567	0.0410343	0.063646	0.0494176
6:97218584	A	G	566	2004	AATGAAAAGTAAAAGTGAAGA	0.279767	0.00961946	0.275529	0.0116759
6:97239703	C	T	69	15	TAGGCAAGAACACTGGAGTGG	-0.321429	-0.0218315	0.655212	-0.0243019
6:97714082	G	T	1035	873	TCCGCGCCGCTCTTGCACTTA	-0.0424528	0.00694809	0.488755	0.010572
6:101580096	C	T	273	130	ACATGGGCTCCGTAGTTGCAG	-0.177419	-0.0410156	-0.523308	-0.0614568
6:101910812	C	G	128	55	ACACTGGAGTCGGGGTGCATT	-0.199454	-0.00871858	-0.835269	-0.0236705
6:102029413	C	G	62	42	ATATTCCTGCGGGGCCAGAAA	-0.0961538	0.0117365	0.395178	0.0156638
6:102029419	G	A	54	40	CTGCGGGGCCAGAAAGCTCGT	-0.0744681	-0.0206358	-0.504542	-0.0352876
6:102038511	C	T	92	42	GGCATGTCCTCGCCTCGTCTT	-0.186567	-0.0229704	-0.456368	-0.0377426
6:102425231	A	G	34	143	CCTCCAGGGGGTCTTTCCAAC	0.30791	0.0331583	-0.766803	0.0304253
6:102986876	A	G	577	447	GGGCAGCCCCGCCCCGCTACC	-0.0634766	0.0314674	0.631667	0.0433546
6:103127023	C	T	37	27	TCACCTCCTGCCCCGACCTTG	-0.078125	-0.00619033	-0.459112	-0.0163919
6:103501242	A	G	177	221	CGATGTGAGCGTAACTATTGC	0.0552764	0.021224	0.845513	0.0326096
6:103501289	C	T	255	191	AGCGTTTAGACGAGTTCAGGA	-0.0717489	-0.00628322	-0.356733	-0.015406
6:103501785	C	T	51	51	TCCAGTGGTCTGGCCCATCGC	0	-0.0285183	-0.749484	-0.047973
6:103501794	A	G	40	46	CTGGCCCATCGCTGCCTTGTG	0.0348837	0.0236633	0.234734	0.0291298
6:104112780	A	C	444	523	AGGAAAGCCCCGCGCCCGGCA	0.040848	-0.0111112	0.217734	-0.0153614
6:104942334	G	T	116	192	GTGAGCAGGCGCTCAGTTCAG	0.123377	-0.0365717	-0.561568	-0.0562073
6:108830634	C	T	1194	1628	GGTGGGGAGGCGGAGCGCTCC	0.0768958	-0.0218445	-0.571766	-0.0375527
6:109952060	C	T	70	32	CCGTCACCCACGCTCGCCCCG	-0.186275	-0.0312196	-0.137783	-0.044817
6:110631726	A	T	1086	2014	ATTGGGACAATCTGGGCCGTG	0.149677	0.0174006	0.454611	0.0235217
6:110631775	A	G	2256	904	CGGGCCGGTGAGGGTGGTGGG	-0.213924	-0.00635612	-0.444564	-0.0164462
6:110631810	A	G	2115	1007	ACCCGGCCAGAGGGCTGGTCC	-0.17745	0.0193716	-0.639978	0.0142269
6:110631879	C	T	858	459	CCAGGGAGCCCCAAGGAGTCA	-0.151481	-0.0241307	-0.123773	-0.0356336
6:110986919	A	G	1863	3152	CACCCAGACGATCCGGCCGGG	0.128514	0.0100222	0.173194	0.0110853
6:110986996	A	G	508	577	GCACTCGGCGGGGCGCGCTGG	0.0317972	-0.00607343	-0.235413	-0.0138301
6:110987007	A	G	1357	1899	GGCGCGCTGGACACAGCTGGG	0.083231	0.0071647	-0.451947	0.000701624
6:110987028	T	C	1178	1547	CACAGCTGGATGCCGCGCGCC	0.0677064	-0.00249097	-0.305507	-0.0100216
6:110987075	C	T	1475	1032	CAACAAGGCATCTACTGTCCC	-0.0883526	-0.000281446	0.407635	0.000485586
6:111284863	A	C	1147	715	TCGCCCCCGGCGCCAGGAGCC	-0.116004	-0.0219517	-1.13309	-0.0437437
6:111668494	C	T	85	25	TTGACGTATACACACTGCTGC	-0.272727	-0.010095	0.301512	-0.013163
6:111668703	C	G	192	49	ACCCCATGGAGTGCAGCCCAC	-0.29668	-0.00500639	0.499351	-0.00454543
6:111668729	A	G	50	189	TCCTCCGTCCATGGGATTTTC	0.290795	0.0511552	0.824051	0.0705148
6:113198063	C	T	595	885	GAGAGCGAGATGGGGGCCTCA	0.097973	-0.00283707	-0.228516	-0.00963217
6:113368257	G	T	39	44	GCCGAGTGCCGTGGGGCGCCG	0.0301205	0.00252856	0.014509	-0.00017431
6:113466128	T	C	45	45	CAGTCTCTCCCGACTCCGAGA	0	0.0423149	0.284461	0.053431
6:113466129	C	G	46	45	AGTCTCTCCCGACTCCGAGAC	-0.00549451	-0.010732	1.02767	-0.00614233
6:113698582	A	G	73	61	GGGAACCCACGGGACCAGTGG	-0.0447761	0.0197232	0.682556	0.0289397
6:113757045	A	C	75	93	TGGCCCACCGCTGGCCAACAG	0.0535714	0.00532421	0.015303	0.00339633
6:114283356	A	G	1437	1026	CTGGGACCGCAGTCTGGCCCT	-0.0834348	0.0289319	0.816666	0.0421195
6:114408723	C	T	313	247	ACACCCACATCAGCACGGCAC	-0.0589286	-0.0228465	0.165539	-0.0308768
6:114719768	A	C	81	82	AAAGATTAACCAAAAGCAGGA	0.00306748	0.0129376	-0.265741	0.0100656
6:114747660	C	T	50	60	CCAGGTCCCCCGGGGCTCTTG	0.0454545	-0.040824	-0.764925	-0.0638187
6:115400616	G	A	86	33	CGAGGTGGGCATGGGACGCCA	-0.222689	-0.0275222	-1.09614	-0.0504428
6:115402306	C	T	140	156	GGCCCTGTCCTGGCCGCCCCG	0.027027	-0.0171443	-0.316519	-0.0288109
6:115402378	A	G	135	151	CGGTGGCACAACCAGTCCCCC	0.027972	0.0153318	-0.560826	0.00993337
6:115559427	A	G	177	195	CCTGCCTAGCACGCCCCTGCA	0.0241935	0.013607	-0.097065	0.0127378
6:115559623	A	G	626	326	CGCCCAGGACGCTGCCACCCA	-0.157563	0.0122045	0.162254	0.0137478
6:115559647	C	T	571	275	CGCCCCGGTCTACTCCACACG	-0.174941	-0.00470057	-0.22366	-0.0119542
6:115585954	C	T	72	59	ACGAGGAAAACGCAGGGTGGG	-0.0496183	-0.0248753	-0.512385	-0.0407738
6:115724257	C	T	154	149	AGACGTGGCGCCCGCGCGGCT	-0.00825083	0.0236028	0.549136	0.0324439
6:115724303	G	A	292	181	GGAGCCGCCGAGGCCACGAAC	-0.117336	0.0117027	-0.843903	0.00225605
6:115791453	C	T	210	204	CCCACTCCTGTACTCTTGCCT	-0.00724638	-0.0209432	-0.141603	-0.0317646
6:115807394	C	T	1031	1353	CGTCCACCCCTTGGTCTGTGC	0.0675336	0.00172288	0.302982	0.0019106
6:115809800	C	T	2082	2889	CCGGGCCCCGCCCAGAGTCCT	0.0811708	-0.0163181	-0.810155	-0.0330825
6:115921143	A	G	88	34	CCTGCCATAGAGGCCCAGGGA	-0.221311	0.00862853	-0.530796	0.0017163
6:115926779	C	T	96	96	CCCCTGGGAGCATCCCTGCTT	0	-0.020467	0.963501	-0.0192382
6:115934569	C	T	1104	611	CTGCCCACTGCCGCTGGCCCC	-0.143732	-0.0120132	1.28574	-0.00499114
6:115934608	C	T	1310	763	GGTGTGGAAACAACACCTTTG	-0.131934	-0.0222054	0.348313	-0.0280886
6:115934939	C	T	180	116	AGGCACTTCTCGCAGCATGAA	-0.108108	-0.0157654	0.052498	-0.0230737
6:115938994	A	G	102	79	CTCACCATCCGTCCAGCAAGG	-0.0635359	0.0621052	0.279759	0.078596
6:115939297	A	G	150	80	GCTTCTTCCCAGGGTCCCTCA	-0.152174	0.0248581	1.00889	0.0390022
6:115939313	G	T	178	71	CCTCACAGGCGGGGAGAGGGG	-0.214859	0.00264309	0.480042	0.00499285
6:115939407	A	G	264	685	TGTCCCGAAGGGAGGGAGCCA	0.221812	0.00203393	0.490902	0.00433383
6:115939440	A	G	596	193	GGAGGCTCAAAAGAGAAGGAG	-0.255387	0.0136569	-0.598442	0.00739357
6:115939464	C	A	683	214	CCGACCAGGACCCCAGGGTGG	-0.261427	-0.00402257	0.316616	-0.00526288
6:115939556	A	G	90	258	GGGCCGGCAGGGGGCCTGGGG	0.241379	-0.00595349	0.006308	-0.0110701
6:115940241	C	G	302	567	CCTCCAGCCTCCGCCCAACTG	0.152474	-0.00230451	-1.24078	-0.0198719
6:115940367	A	G	792	474	CTGGGTGCGGGAGGGGCATGG	-0.125592	0.0144416	-1.01891	0.00385824
6:115940382	A	G	973	447	GCATGGCTCCGTGGTGCCACA	-0.185211	0.0419894	0.235679	0.05249
6:115940426	A	T	491	748	GAGACGGCCAAGGGGCTCACT	0.103713	-0.0322715	0.000611	-0.0446646
6:115940431	C	G	445	699	GGCCAAGGGGCTCACTCCTCT	0.111014	-0.0157978	0.024956	-0.0234121
6:115941031	C	G	223	374	CTCGGGCCTGCGGCAGGGCCT	0.126466	0.0107749	-0.1934	0.00809018
6:115941061	C	T	128	248	GCAGGGTGAGCGGGTATCTCT	0.159574	-0.0309227	0.226382	-0.0405109
6:115941122	C	G	96	238	GCTGACCACACTGCTTCACCC	0.212575	-0.0182171	-0.035543	-0.0271471
6:115941123	T	C	98	239	CTGACCACACTGCTTCACCCT	0.209199	0.0356788	0.863836	0.0512248
6:115941180	A	G	118	206	CGGAGAGCTCACGTCCCTGCT	0.135802	0.0120374	0.190346	0.0138379
6:115941210	A	G	225	300	CCCCAGGCCCATGCCAGGAAC	0.0714286	0.0019194	0.09906	-3.85021e-05
6:115941233	G	A	116	244	CAGGACGGCCGGGGAGCTCGG	0.177778	-0.0197372	-0.213497	-0.0310034
6:115941246	T	G	91	223	GAGCTCGGAGTGGGGAGCGGG	0.210191	0.00712756	-0.603154	-0.000976609
6:115941254	G	A	106	248	AGTGGGGAGCGGGGGACTCCG	0.200565	-0.0238879	-1.75053	-0.0528705
6:115941655	G	A	757	455	ACAGGGCGGGATACATGGTGG	-0.124587	-0.00680071	0.043335	-0.0117502
6:115941744	C	T	611	1297	AGCAGGGAGGCCATGGAGGCT	0.179769	-0.0191064	0.041492	-0.0274494
6:115941750	A	G	674	1374	GAGGCCATGGAGGCTGGCCAC	0.170898	0.0141966	-0.651503	0.00750885
6:115941979	C	T	991	1951	GCGGCTGCCTCGCCATCAGGG	0.163154	-0.0444205	-0.015526	-0.0603182
6:115942034	G	A	1598	838	TGGGAAAAAAAGTCTTCCTTT	-0.155993	-0.00732297	-0.445284	-0.0176859
6:115942095	A	G	1006	528	GGAGGAGGGGGCAGGGTGTCT	-0.155802	0.00637074	-0.608003	-0.00199321
6:115942284	C	T	589	1052	CCAACCCTGGCCCCAGTGTAC	0.141073	-0.0115894	-0.024973	-0.0185885
6:115942560	A	G	1019	743	CAGGCCTCTCGGGGTGACAGG	-0.0783201	0.0402583	0.56618	0.0538492
6:115943943	C	T	609	381	CAGGCCATCACCTCGGTGACG	-0.115152	-0.0100633	-0.436695	-0.0210849
6:115944512	A	G	1546	1692	CTGCCTCTGGAGCTTAGGCAG	0.0225448	-0.00360437	-0.197854	-0.0102791
6:115968604	A	G	529	553	CAGCATCCACGGCAAAACCGC	0.0110906	0.0348737	0.387307	0.0450592
6:116223731	A	C	3588	2563	GGCGCCGGGGAGACTCAGCGG	-0.0833198	0.0182218	0.586753	0.0259934
6:116254250	A	C	82	64	AGCGCAGGACCATCTGGCCCG	-0.0616438	0.00443682	-0.190342	4.75823e-05
6:116427770	C	T	640	239	CCCATCCCCCTGCACACCGCC	-0.2281	-0.0267035	-0.406453	-0.0419606
6:116427944	C	G	153	362	CCCTTCTGGCCACCGGCGCCC	0.202913	0.0105866	0.859195	0.0192036
6:116427965	A	C	93	258	ATTCTTCCTGACCCGGGCCTC	0.235043	-0.0182301	-0.143692	-0.0283302
6:116427966	C	T	94	257	TTCTTCCTGACCCGGGCCTCT	0.232194	-0.00132493	-0.405043	-0.00960949
6:116437095	A	G	488	235	CCAGACCGCCGGCGCCGGGAC	-0.174965	0.01043	1.41535	0.0250027
6:116437107	A	G	389	188	CGCCGGGACCGGAGCCGCAGG	-0.174177	0.0338229	0.447848	0.0443732
6:116438601	G	T	82	177	TGGGAGGGGCGTCAAGGCCGG	0.183398	-0.00112709	-0.977203	-0.0155287
6:116476556	G	A	92	50	ACAGCTGCTCGGCACTACCCA	-0.147887	-0.0260557	-0.494911	-0.0420894
6:116514256	C	T	518	516	TCCCCCAGCCCCCTGCCCCAG	-0.000967118	0.000208724	0.220384	-0.00090955
6:116531617	A	G	42	34	CTGCTCTTCCGTGTGACACAC	-0.0526316	0.0367578	1.13425	0.0555162
6:116531624	G	A	45	36	TCCGTGTGACACACAGGCTTC	-0.0555556	-0.0298051	-0.590489	-0.0478976
6:116748639	A	G	46	66	CGGGGTCCCCACCGCACCTGC	0.0892857	0.0145218	0.530036	0.0206672
6:116748753	C	T	100	35	CTGTTTCCACTGGGCTGATTC	-0.240741	-0.0399991	-1.18886	-0.0673403
6:116885954	C	T	432	292	GGGGTGCTTCTCATGGCAAGG	-0.0966851	0.00853325	0.060809	0.00797594
6:116886437	C	G	98	112	CTCCCCACTCCGCCCGGGAGA	0.0333333	-0.0155678	0.988537	-0.0127259
6:116892972	C	G	71	55	GGGGGCGTGTGCCACCCCACA	-0.0634921	0.00527213	-0.185841	0.00116044
6:117118154	A	C	738	463	GGAGGGCCGGAGTCGGGGGAA	-0.114488	-0.0472413	-0.174749	-0.0656297
6:117273792	A	G	270	119	CACCTGGTCCACACGGGAGGC	-0.194087	-0.0148791	1.6535	-0.00467611
6:117278741	A	G	55	39	TCAGGCAGCCAAGAGTCGTGC	-0.0851064	0.0243741	-0.005975	0.0274392
6:117387347	C	T	192	76	GTCCGGACTCCGCCCAGCGGC	-0.216418	-0.0384207	-1.41324	-0.0677493
6:117391088	A	C	73	64	CTGACGCTGTAGAATTTCGGG	-0.0328467	0.00722769	-0.155061	0.00398409
6:117391091	A	G	59	78	ACGCTGTAGAATTTCGGGTGT	0.0693431	0.000163269	0.233598	-0.000824941
6:117435106	A	G	67	124	GAAGGCGTGGGTCCGTCTCAG	0.149215	0.00405172	0.215015	0.00392907
6:117441126	T	C	332	132	CCTGCTGCTGCGTGTGAGCAG	-0.215517	0.0427115	-0.004966	0.0508146
6:117529703	C	G	90	156	CGCCCCCAGACCCCGGAAGCC	0.134146	-0.0169857	-0.552185	-0.0311506
6:117651354	G	C	1234	963	CGGGGCGGGAGAGGGGCGGCG	-0.061675	0.0207324	0.618039	0.0295297
7:919144	A	G	531	566	TCAAGAAGACGCGAAGAGATC	0.0159526	0.0508709	0.267878	0.0641537
7:1004694	C	T	439	763	CGTGGCCGGCTGGCTGGCGGG	0.134775	-0.0198309	-0.311898	-0.0321842
7:1587842	A	G	57	55	CAGCCCCCTCGCGCCAAAACT	-0.00892857	-0.00132549	-0.942111	-0.015403
7:1663074	C	T	67	90	CCGAGTCACCCGGGTCCTCGT	0.0732484	-0.0470524	-0.297394	-0.0667119
7:1759080	C	G	556	538	ACTGGAGCAACACCTTGATGC	-0.00822669	-0.010997	0.442914	-0.0127871
7:1836421	A	G	44	54	CCCGAGCCCCGCAGTGGCCCG	0.0510204	0.0335451	1.0887	0.0509315
7:2148970	C	T	43	54	ACTGGGAGGGTGTGGTGGGTC	0.056701	-0.0157414	-0.422156	-0.0281628
7:2461961	A	C	210	124	CGAAGACAGAAATCAGCGAAA	-0.128743	0.00578957	-0.603877	-0.00268921
7:2461969	A	G	106	100	GAAATCAGCGAAAAGTTGACA	-0.0145631	0.00640819	0.360149	0.00849697
7:2553504	A	G	101	233	CCCCATAGACAGCAGCCCACT	0.197605	0.0312012	0.313776	0.0395867
7:2966689	C	G	277	225	AGTCGGCACCCTGACAGCAGC	-0.0517928	-0.017791	0.101533	-0.0251257
7:2998955	A	T	318	273	GTTTCACCATAGAGTATGTTA	-0.0380711	-0.000759993	0.043864	-0.00404778
7:2998962	G	T	367	302	CATAGAGTATGTTACCCACGT	-0.04858	-0.00708698	0.290834	-0.00944548
7:3001016	A	G	36	42	GGCGACCCCCACAAAAGTGGG	0.0384615	0.0364395	0.753258	0.0510013
7:3001020	A	G	35	41	ACCCCCACAAAAGTGGGAGGG	0.0394737	0.0146271	0.096063	0.0161206
7:3011839	C	T	76	60	AATGGCAACCTGCTCCAGCAC	-0.0588235	-0.0154341	-0.753458	-0.0313446
7:3012783	G	T	128	126	CTGTCAAACGTCAAAAGACTG	-0.00393701	0.00269677	0.056868	0.000496908
7:3012792	G	T	100	114	GTCAAAAGACTGACCTACAGC	0.0327103	-0.0298467	-0.38469	-0.0457308
7:3015289	C	T	92	79	CTTCCCAAGATCCACAGGAGC	-0.0380117	-0.00891376	0.13842	-0.013417
7:3898303	A	G	435	950	TGGGAAAAAAAAAATCAATAC	0.185921	0.0102872	0.681322	0.0169036
7:3966484	C	T	1125	868	CTACTAAGCTCCTTCCTCGCC	-0.0644757	-0.00853158	0.426485	-0.00982297
7:4059357	T	C	76	33	CAACAGTGTGCGGGTGACCCA	-0.197248	0.041478	0.919343	0.0592125
7:4064966	A	G	623	1001	TTCCGCCAGGGCAAGAATTGT	0.116379	0.0407143	0.298025	0.0515378
7:4065997	A	C	1379	2288	TTGTTGTTGGAGCCGCTAAGT	0.123943	0.00268433	0.092088	0.000860935
7:4066005	A	G	1466	2423	GGAGCCGCTAAGTCGTGTCCG	0.123039	0.010762	-0.69066	0.00271039
7:4066041	A	G	1716	2793	ATGGACTGTCAGCCCACCAGG	0.119428	-0.00249171	0.783116	0.00171931
7:4554647	C	G	368	590	AGCACGTTCTCAGGACCTCAG	0.115866	-0.00310888	0.03142	-0.00717482
7:4555608	A	G	481	294	GAGGGGCGGGGCGAAGGCAAC	-0.120645	-0.0019998	-0.68614	-0.0135013
7:5001687	C	G	161	247	CGGCTCCCCCCGGCTCTTCAG	0.105392	0.00284008	-1.18037	-0.0126653
7:5002643	G	C	42	78	GTGGGGTTCCCGGTTCGGGAG	0.15	-0.00611287	-0.853219	-0.020544
7:5512292	A	G	216	82	CCCCTGGACTGGGCTGGGCTG	-0.224832	-0.00448157	-0.969642	-0.0197213
7:5519395	C	T	157	54	TCTCACTCGCTGCCCCCTCTC	-0.244076	-0.0204019	-1.07458	-0.041138
7:5519906	C	G	44	47	CCGCAACCGGGTGCCTCCTTG	0.0164835	-0.0064593	-0.754339	-0.0199189
7:5544556	A	G	47	21	CCAGTGCAGCAGAGCCTGTCC	-0.191176	0.00503532	1.29663	0.0168486
7:5566708	C	T	262	430	CCCGTGTCCCTTGCACGCGCG	0.121387	-0.0320625	-0.323423	-0.0478933
7:5566779	C	G	650	471	GGCGTACGCGCACCGCGCCTT	-0.0798394	0.0126237	0.449331	0.0173783
7:5566911	C	T	364	502	CTTGTACCCTTAGCAGCAGCC	0.0796767	-0.0161763	0.538228	-0.0183582
7:5640655	A	G	23	92	CCACACTGTCGGGGTTCAAAT	0.3	0.0260438	-0.082116	0.0287454
7:5669976	C	G	187	207	AGAGAGAGGAGACTTCGTCTC	0.0253807	0.014651	-0.20874	0.0128635
7:5735240	C	T	577	977	TAAAAAGCCCTCTGCCTCTTC	0.1287	-0.00430404	-0.116056	-0.0102883
7:5735254	C	T	675	1096	CCTCTTCCGTTTGTGTTACAG	0.118859	0.00880272	0.615089	0.0142977
7:5736715	C	G	128	65	AGGGAGGGGCGAGAACCCAGG	-0.163212	0.00921564	0.70487	0.0157922
7:5745353	A	G	409	239	CGGCCGCTCAATAACTGCAAT	-0.131173	0.0232251	-0.10999	0.0248533
7:5745823	C	T	111	34	GGGGGTCCTGCTGCTCCTGCT	-0.265517	-0.0229386	0.247872	-0.0301061
7:5745832	C	G	137	76	GCTGCTCCTGCTGGCGGTGGG	-0.143192	-0.00143971	0.08197	-0.00450282
7:5745875	C	T	260	71	TTCACTGTCACTGCCAACAGC	-0.285498	-0.0301912	-0.138935	-0.0435191
7:5794259	C	T	219	147	GAAAATTCGGTGCGGGCGGGG	-0.0983607	-0.0163549	-0.260142	-0.027197
7:5795640	A	G	53	83	GTGCCCCTTGGCAGATACGAC	0.110294	0.0347461	-0.448888	0.0358773
7:5809607	G	T	62	91	CACCAGCCGGTATGGCACAGG	0.0947712	0.00648127	0.192752	0.00678455
7:5815590	C	T	94	29	GGCCCTCTGGCGGATGATATT	-0.264228	-0.037512	-1.03107	-0.0624694
7:6411861	A	G	769	989	AGTAGCCCGAGGCGCTGCAGA	0.0625711	0.00870198	-0.334553	0.00392655
7:6444044	A	G	61	114	CGGGTGCTCTGTGGGCTGTGA	0.151429	0.013735	-0.54203	0.00810146
7:7999734	C	G	854	1056	GCGTTGACTTGTGGTGGCCTA	0.0528796	0.00926019	0.654718	0.0153081
7:11259516	A	G	1506	1902	TTCATCCTGCGTGGGGAGCTG	0.0580986	0.0231775	0.835718	0.034993
7:11333797	C	G	363	403	GCTCGCCTTTCCTTCTTTCGG	0.0261097	0.00657502	0.033474	0.00518603
7:11482816	T	G	1055	1175	GGCAGAGATGGAGGAAGGGAG	0.0269058	-0.0224503	-0.509636	-0.0376544
7:11618471	A	G	1881	1347	GGCCCGCGGCGTGGGCCGCGC	-0.0827138	-0.010433	0.080421	-0.0159783
7:11624526	A	G	832	1292	ACTCCGACGAAGGTGGGGGTG	0.108286	-0.014533	0.185018	-0.0200742
7:11625529	A	C	176	241	TTCTCTTGCTCGGGGGTCTCC	0.0779376	-0.00509413	0.427693	-0.00543013
7:11626232	A	T	77	189	CCGCCAATCCTGTGTCAGCCG	0.210526	0.0119523	-0.492731	0.00636187
7:12395201	C	G	176	420	GCTCCCCGCCGCCCGCAGCTG	0.204698	0.00316097	-1.74439	-0.0183399
7:12501661	C	T	81	98	AGTGAAGGGGCTGGCAGGGGC	0.047486	-0.0197122	0.245897	-0.0260165
7:12503885	A	G	122	107	GGACCAACTCGGTCCGCACAG	-0.0327511	0.0154197	0.569046	0.0222321
7:12541645	G	T	116	64	ACAGCCCACCTGGAGCTGTCC	-0.144444	0.00166218	-0.355156	-0.0052654
7:12552899	A	C	22	86	TCTGAGGAGTCAAGGCTTCTC	0.296296	-0.00760151	-0.356544	-0.0170837
7:12681185	G	T	98	26	CACTGTTGGAGGCTGGAGAAC	-0.290323	-0.00589041	-0.375494	-0.0151079
7:12681199	C	T	66	17	GGAGAACTTCCCTTATCTCTG	-0.295181	-0.0297823	-0.15682	-0.0431911
7:12816202	A	G	94	96	ATTCATCGGCGGCTGGGAACA	0.00526316	-0.00190627	-0.153921	-0.0076416
7:12817289	C	G	389	183	CAGACTTGACGCAGAGCCGAC	-0.18007	0.00577234	0.566147	0.00990869
7:12822999	C	T	81	46	TGGCACCTGGTGAGCGACAAG	-0.137795	-0.0284509	0.040743	-0.0393637
7:12965356	C	T	1358	808	CCAAGCGGCACCCCTGATTGG	-0.126962	-0.00509983	0.206567	-0.00782245
7:12989824	C	T	128	245	TGGGGAGGGATTGGGGATCCC	0.156836	-0.0284148	0.766663	-0.0314879
7:12990286	C	T	476	241	AGAATTACCACTAAGCACCCT	-0.163877	0.00908528	-0.211943	0.0057374
7:13092799	C	G	90	353	ACAGGGAGCCCGGCGCGGGGC	0.29684	0.00748018	-0.625022	-0.00076319
7:13124088	A	G	371	225	GGGACCAAACGCCCAGGTCCC	-0.122483	0.037621	0.354514	0.0482059
7:13150900	A	C	52	218	TAGGAAACCCCATGGACAGAG	0.307407	0.00845312	-0.669098	1.08165e-06
7:13151352	C	T	227	157	GAGCTACTAATGGGGGCTAAG	-0.0911458	-0.0252212	-0.183947	-0.0376721
7:13253568	C	G	52	186	AGACCACCCACGTCACCGCTC	0.281513	0.0207262	-0.275352	0.0198857
7:14278210	C	T	3859	6925	TGCCTTCAGTCCGCGTTCTGA	0.142155	-0.00656866	-0.017356	-0.0121092
7:14278231	A	G	3813	6555	GCTGACCTAGAGGTCTCGCCC	0.132234	0.00662441	0.01171	0.00501421
7:14278561	G	A	1226	1330	TTTCGCGTCCGTAGGATCAGA	0.0203443	-0.0616357	-0.604888	-0.0886098
7:14586518	A	G	108	78	GGAAGAATAAGGTGAAGCCAT	-0.0806452	0.0274032	0.069736	0.0321153
7:14588701	A	G	39	69	CCTCAAGCAGGGCACTGCTGC	0.138889	0.0164305	0.399792	0.0216945
7:14637202	A	G	104	49	TCCTTCGTTGATGGTTAAAGG	-0.179739	0.0172979	-0.277732	0.0154919
7:14946221	A	G	113	218	GAGCCCGGCCGTGCGTCAGCT	0.15861	0.018994	0.036817	0.0210457
7:14964690	C	T	82	44	CCAGAGCATGTACACACCCCC	-0.150794	-0.0259594	0.119782	-0.0353366
7:15052997	C	G	823	769	CAGGGGCTCGCTCGCGCCTGG	-0.0169598	0.0185151	0.450245	0.0248947
7:15338063	C	T	89	25	GGTCAGCATCCTCAGATGCTG	-0.280702	-0.0229495	-0.77124	-0.0411122
7:15368800	A	G	3433	2597	GGACGCGGCGGCGGCGGCGCG	-0.0693201	-0.0266104	-0.307032	-0.0407697
7:15424961	G	T	557	880	CGCGGGTCGCTGGGGGAGCGC	0.112387	0.0123879	-0.589185	0.00587653
7:15425049	C	G	63	189	CCGGAGCGGGGCCGGGGTACG	0.25	-0.012131	0.04277	-0.018548
7:15545678	A	C	861	984	GGCACAAAGTCCTTCCCCAAT	0.0333333	0.00968151	-0.228019	0.00632369
7:15800230	A	G	538	1425	GGGACTCCAGATCCCCTTACC	0.22593	-0.00566923	0.138483	-0.0092823
7:15800699	G	T	741	232	AGACCAATCTTTGTCCTGAAC	-0.261562	-0.00523203	0.28355	-0.00716056
7:15800841	C	A	485	134	ACCTTTATTGAGCGATTCCGA	-0.283522	-0.00219527	-0.334356	-0.009956
7:15924712	C	T	75	45	GTCTTGACCTCGGAAGCTCGC	-0.125	-0.00964661	-0.483076	-0.0210542
7:15992412	C	G	1300	1118	CACACTACCGCCCACCCTTGG	-0.0376344	0.0174042	0.098001	0.01968
7:16197705	C	T	64	89	CGCCTGCCAACGCTGAGGACA	0.0816993	-0.0281202	-0.655854	-0.0464558
7:16198596	A	C	52	128	TCCACAAACCCGGTTTGTCAA	0.211111	0.0137215	-0.055896	0.0133278
7:16390516	C	G	66	135	ACACCGCGGAGGGAAAGGGGT	0.171642	-0.0117246	-0.346845	-0.0222325
7:16391497	C	T	413	270	TTGCCTCTCACAGGGAAGCCT	-0.104685	-0.0253951	0.716977	-0.0281763
7:16391982	C	G	46	149	TAAAGCATCTCCCTGCAATGC	0.264103	0.000110688	-0.450969	-0.00827566
7:16391985	T	C	48	151	AGCATCTCCCTGCAATGCGGG	0.258794	0.0195303	0.86552	0.0306674
7:16392305	A	G	40	62	CGCTTCAGTCGTGTCCGACTC	0.107843	0.0683917	2.21377	0.107466
7:16392320	T	C	43	69	CGACTCTGTGCGACCCCATAG	0.116071	0.0437365	1.78154	0.0713898
7:16417826	C	T	700	207	TGGCAGAACCCTTCGGGGGCG	-0.271775	-0.0200173	-0.309459	-0.0323954
7:16418004	C	T	261	831	GGCACAGCGATTTCTCCCGCC	0.260989	0.0301647	-0.35364	0.0310674
7:16418102	C	T	350	91	CCGGCACGGGCGGGACCAGGT	-0.293651	-0.0367164	-1.17753	-0.0630354
7:16448391	C	T	933	1265	CCGGGCAGGGCCTGTGGGCCG	0.0755232	-0.0108801	0.348696	-0.0136544
7:16644188	G	T	203	377	CGCTCCCAGCTGCAGCTCTCC	0.15	0.00989075	0.24734	0.0117175
7:16804152	A	G	64	138	TCCCGATCTGGTTGATGCAGA	0.183168	0.033733	-0.442928	0.0346508
7:17227784	A	G	85	43	CCAGGCGACCGTGGATGTGGG	-0.164062	0.0357588	-0.111043	0.0408117
7:17227894	C	G	68	142	AGTTCATGCCCGAAGAGAAGA	0.17619	0.0106288	1.14748	0.0223667
7:17761066	A	G	128	244	AGTCGGACACAACTGACATGA	0.155914	0.0776789	1.82519	0.115108
7:18473096	A	G	178	269	TTGGCTACCTGATGCGAAGAA	0.10179	0.0211276	-0.312097	0.0200008
7:18510531	C	T	511	82	GTGCTGTGCACGGGCTTTCTC	-0.36172	-0.0437413	0.247814	-0.0566125
7:18616526	C	T	322	371	CACGTGACTCTGAACCGCCCT	0.0353535	-0.0213948	-0.129003	-0.0322041
7:18650911	A	T	4558	4180	CCCGCCGGGGTCGGCGATCTC	-0.0216297	-0.00430833	0.725964	-0.00121176
7:18650912	A	C	4177	3839	CCGCCGGGGTCGGCGATCTCG	-0.0210828	-0.0188931	0.46578	-0.0226012
7:19215870	C	T	1377	923	TCGGGCAGTATGGTGAGATGC	-0.0986957	-0.0259478	-0.811402	-0.0453656
7:19216001	A	T	6037	2566	CTTTATTATTATTTTTTTTAA	-0.201732	-0.0266086	-0.491677	-0.042759
7:19357024	C	T	933	1103	CTCCGCCAGGCCATGGGCCGG	0.0417485	-0.0420879	0.4777	-0.0520262
7:19500463	A	G	40	88	GACCTTCTCCATCCCTTCCCT	0.1875	0.0829898	1.84002	0.122035
7:19664145	A	G	38	69	AGGGGTCTGTAAGGCATAATG	0.14486	0.0261267	0.221792	0.032129
7:19701423	G	T	2153	3279	CACACAGGCCGCGCGCCGCGA	0.103645	0.00225673	0.67397	0.00659228
7:19719342	C	T	30	56	CTCTACGATACTCAGGCTTCA	0.151163	-0.0104408	0.047553	-0.0163427
7:19721863	C	T	30	65	CTGCAGGTCCCAGGAACTAGA	0.184211	-0.0174995	-0.079882	-0.0267111
7:19721866	G	A	19	71	CAGGTCCCAGGAACTAGACGT	0.288889	-0.031353	0.849262	-0.0343408
7:19790653	G	T	49	55	GGGCTTCCCAGCAAGACCTTG	0.0288462	-0.0332154	-0.644519	-0.0528256
7:20004049	G	T	792	917	CCCTTGGTGCGCCGCCGGCGG	0.0365711	0.001081	0.729211	0.00569005
7:20228715	C	T	47	23	GCTTATGCTCTCCTAGAGCCT	-0.171429	-0.0189903	0.1281	-0.0263673
7:20240100	C	T	322	198	TCCTGGCCTCCTCAGCCCCGC	-0.119231	-0.0154313	0.357636	-0.0193568
7:20306140	A	C	25	76	TGACCCCCAGACCCCAGACAC	0.252475	-0.0054354	0.056632	-0.00986721
7:20355414	C	T	195	119	CTTCAAGAACTGCTGGTCAGC	-0.121019	-0.0315007	-0.463407	-0.0486874
7:20372543	A	G	74	89	CTCTGATGGGGACACTAGGGT	0.0460123	0.0143473	-0.231252	0.0122338
7:20393895	A	C	105	71	TTCCCAGCCCAACATACTGAA	-0.0965909	0.020358	-0.209166	0.0201304
7:20394771	C	T	108	60	AGCTGCTGTACGCAGGCCGCT	-0.142857	-0.0535487	-0.93875	-0.0819068
7:20401278	A	G	175	114	CACAGGAGACACTGCCCCCAC	-0.105536	0.018743	0.575319	0.0265341
7:20401996	C	T	655	459	CAGGTCAGAACAGACAAGGCC	-0.0879713	-0.0200817	0.982185	-0.0185457
7:20686552	C	T	60	91	CTGCCCACCCTTGTCCCCGCC	0.102649	-0.0257047	0.127633	-0.0349274
7:20752987	A	C	363	363	AGTACCCCCCAGAAAGCCAAA	0	0.0212731	0.887309	0.033123
7:20796182	C	T	109	57	TTGCCTTCTCCGCTCACTCCC	-0.156627	-0.0631712	-1.46906	-0.0998871
7:20858944	A	G	113	268	GGTTTCCCGAGACCCGCCTTC	0.203412	-0.00985621	-0.239782	-0.0186971
7:20858953	C	T	132	308	AGACCCGCCTTCTTGTGCCCC	0.2	0.0130962	0.075068	0.0139435
7:22130006	A	C	1866	2762	CGTGGGCGTCCAAACGTTCTC	0.0968021	-0.00428243	-0.240256	-0.0116004
7:24677432	A	G	176	98	TGGGGACCGGACCCGGGCCCG	-0.142336	-0.0297113	-0.922121	-0.051355
7:24994045	C	T	3608	5463	TCGGTGCCCCCGCCTTCCAGC	0.102249	-0.0303749	-0.751281	-0.0503579
7:25073997	A	T	443	143	ACTATTCCTGAGTGCCACAAC	-0.255973	-0.0040241	-0.703481	-0.0162676
7:33387831	C	T	3776	2160	CATCTTGGACTCTCAGGCCGG	-0.136119	0.0125498	-0.54778	0.00652934
7:37635883	C	T	284	120	CGCTCAGTCGTGTCCGACCCT	-0.20297	0.020671	0.227664	0.0252409
7:37782970	A	G	7661	4671	GGCCGGCCCTACCAGCGCCAC	-0.121229	0.0069879	-1.28779	-0.00853902
7:37782973	A	C	7184	4205	CGGCCCTACCAGCGCCACCCC	-0.130784	0.00102382	1.03047	0.00886656
7:37783063	C	T	2630	3589	GCCGCCATCCTTGAAGCTCCC	0.0771024	-0.0125548	0.478172	-0.0143916
7:38011289	C	T	171	103	ATCCCTCGGTCCTGGCCGATT	-0.124088	-0.016426	-0.271808	-0.0274134
7:38779937	C	T	64	34	GACTGCCAGCTGCCAGCAGCA	-0.153061	-0.0219501	-0.084355	-0.0324301
7:40321487	G	C	136	95	GGGTCAGTCCCTGGTATGACG	-0.0887446	0.00579478	-0.564944	-0.00226263
7:40323542	C	G	458	591	TACTGCTCTCCGGAACCTGGG	0.0633937	-0.0131065	-0.966004	-0.0306714
7:40323659	A	G	350	584	CACGCTTTGCGTCAAGAGCCG	0.125268	0.0453477	0.915317	0.0640997
7:40341304	C	G	1163	1170	GCGAACCTACCCTGTCCAAGC	0.00150021	0.0130745	0.611415	0.019701
7:40342180	A	G	34	73	TTCCTTCCGGGGTACTGTACT	0.182243	0.0162367	0.274651	0.0200977
7:40345834	C	T	106	28	ACTAAGCCCACGGGTAACAAC	-0.291045	-0.0634208	-0.910316	-0.0941786
7:40360533	A	T	3659	3151	CACCCAACCCAGTGCAGACCC	-0.0372981	-0.00155846	-0.137351	-0.00701972
7:40441528	C	T	1212	1129	ATTAAATCCTCGCTGCTCCTC	-0.0177275	-0.00511589	-0.349534	-0.013841
7:40441610	C	T	1374	1514	GGGAGACCTATAGCAATGGGC	0.0242382	-0.0256816	0.461747	-0.0312943
7:40441704	C	T	2900	2585	AGCTTTTCTCCGGGGCCTTCC	-0.0287147	-0.0440528	-0.377015	-0.0637487
7:40455958	A	G	314	121	GGAGAGCGCTATGGCAGCCCT	-0.221839	0.0273899	-0.369139	0.0273646
7:40614298	C	T	452	598	TGCGGCGCACCGCGGGCCGTT	0.0695238	0.000300133	0.296765	3.07614e-05
7:40614643	A	G	95	101	TAAGTGTAGGGTGTAGCTAGC	0.0153061	0.0216945	0.059439	0.0247305
7:44606933	A	G	59	192	ACGCTAAAGGGAGTGCTGCGG	0.26494	-0.00247359	-0.449251	-0.0115499
7:44606951	C	T	211	75	CGGAGGGTTCCGTGCGCAGGC	-0.237762	-0.0198624	0.090696	-0.0278819
7:44607003	C	T	76	185	TCAGCTTTCCCGTCGCTCCTC	0.208812	-0.0342595	-0.92217	-0.0571507
7:45680819	T	C	58	95	ACCCTGGTCCTGGCCCCTCCC	0.120915	0.00612544	1.23832	0.0176087
7:45706743	C	T	152	61	TTTTTTTCACTGTAAGAGTGT	-0.213615	-0.0177894	-1.02238	-0.0372461
7:46263476	G	T	479	330	CACCGAGACCGGCGGGTTGCG	-0.092089	-0.0119936	-0.497029	-0.0241951
7:46264311	A	C	1140	1901	GGAGCCTGGTAGGCTGCAGTC	0.125123	0.00387896	-0.289163	-0.00172909
7:47078580	A	G	225	110	GCTCACTCCCGCTGCGCCCGT	-0.171642	0.0242595	-0.567507	0.0212365
7:47078585	A	G	243	120	CTCCCGCTGCGCCCGTCGGTG	-0.169421	0.0195087	-1.00618	0.0104518
7:47633777	C	T	151	105	GGCTCCCTGGTCCGGGCAGAT	-0.0898438	0.00453559	0.478692	0.00738962
7:51091087	C	G	58	60	CCCTGAGAAGGCCAAGACCAG	0.00847458	-0.000584922	-0.107844	-0.00546103
7:51420938	A	G	170	160	ACCCGGGTTCAATCCCTGGGT	-0.0151515	0.0364602	0.828138	0.0518353
7:51544254	A	G	1725	1188	ACCAACGCCGAAAGCACTGCG	-0.092173	-0.0164911	0.243309	-0.0219403
7:51780346	A	G	1829	2034	TTGTTCCCCCGGCGGGGTCTC	0.0265338	0.0249947	1.0006	0.0390868
7:51802404	G	T	41	76	TGAGCAGTGCTATCTGTGCGG	0.149573	-0.00783731	-0.533165	-0.0192891
7:51825208	A	G	390	838	AGTCGGACACGACTGAGCGAC	0.18241	0.0714326	1.99008	0.108928
7:51833558	A	G	379	223	CCTTGGAGAGATGATGCCTGG	-0.129568	0.0178301	0.118714	0.020446
7:51895416	A	G	126	300	GAGTAGGGGCGTGGAGGTCCG	0.204225	0.0205529	0.723513	0.0304386
7:51895471	C	G	163	476	GGCGAGGCCGGGAGCGGCCAG	0.244914	0.00411427	1.96567	0.0228913
7:51895490	C	T	494	144	AGGTCCGCTACTCAGTCCCTG	-0.274295	-0.0107251	0.371006	-0.0132162
7:51920695	C	T	636	177	AGTCGGGGAGTGGCCAGGTCC	-0.282288	-0.0139125	-0.869602	-0.0306586
7:51920707	A	C	190	639	GCCAGGTCCAATACTCTGTTT	0.270808	-0.0113698	0.503045	-0.0126134
7:51920713	T	G	166	601	TCCAATACTCTGTTTCCGAGG	0.283572	0.00145407	0.478719	0.00346359
7:51920914	A	G	213	447	GGAGAGCGGAATGCAGCATCC	0.177273	-0.00438181	-0.240715	-0.011732
7:51920950	A	G	164	294	TGGACCGGCCACTGCAGGTGT	0.141921	0.00242891	0.308656	0.00287139
7:51935882	C	T	35	101	TGGGCCGAATCGCCCAGGACC	0.242647	-0.0170688	-0.157189	-0.0269962
7:51954239	A	T	111	41	GATGTTGGTCAACAGACCCAG	-0.230263	-0.0059397	0.427398	-0.0065107
7:51954290	G	T	234	64	CTTTCTGTTTGTTGCAGCATG	-0.285235	-0.00123792	-0.041942	-0.00558223
7:52225521	A	T	64	292	GTGGCTCCGATGAACCCTGTG	0.320225	0.00257511	-0.787156	-0.00876174
7:52413445	C	T	62	58	CACTGTGAGATTCCTTCCGGG	-0.0166667	-0.0106868	0.200265	-0.015009
7:52417546	C	G	302	251	AGAGAACAGGGAAACACTACT	-0.0461121	-0.000223859	-0.205575	-0.00605511
7:52428961	C	T	1338	1403	GGACGCTGTGTAAGACCGGAT	0.011857	0.0132458	0.416366	0.0178154
7:52438411	A	C	1862	956	AGCGCGCAAGCTATTCCGCCG	-0.160752	0.0037549	0.182382	0.00319891
7:52438425	A	G	1066	2108	TCCGCCGCGGAGCTGTCATGG	0.164146	-0.0229187	-1.15078	-0.0451665
7:52438568	C	G	2023	827	TCCTTCGTGGGCAACATCGCC	-0.209825	-0.00484171	-0.387691	-0.0139032
7:52438674	C	T	1373	486	ACCCGCGAAGTGGCAGCTTGG	-0.238569	-0.0384984	0.015305	-0.0524401
7:52438737	C	T	173	614	CTCCCAAATGCGTAGTAAACC	0.280178	-0.00392595	-0.486452	-0.0138016
7:52438948	A	T	160	57	TTACCAGCTCTGCTCGAATGT	-0.237327	-0.00399061	-0.37259	-0.0126559
7:52447998	A	G	233	368	GTGGGAAGCTGGGGCCGGGCA	0.112313	0.00978112	-0.823823	2.42824e-05
7:52448063	A	C	216	261	TGGGTAACATCGCCAAGGATC	0.0471698	0.00646267	0.063192	0.00536342
7:52453774	C	T	415	282	TCTGTCAAGACCTGTCAAGGA	-0.0954089	-0.0103258	-0.460441	-0.0216754
7:52453789	A	C	325	432	CAAGGAGTCTCTCCTGCTCAG	0.0706737	0.00152961	-0.483974	-0.00682374
7:52459583	A	C	62	46	GGTTGGCTCGAGTGCCCGCCT	-0.0740741	0.0192184	-0.460002	0.0159729
7:52464791	C	G	1031	617	ACAGAGACGGCGTCTTTTGTC	-0.125607	-0.00305002	-0.739652	-0.0154166
7:52476687	C	T	29	59	CAGGCCAGAACGCCTGGCTGT	0.170455	-0.0167099	-0.036517	-0.0252373
7:52486106	A	G	58	101	TCACGTTCACGGTGGCTGTGG	0.13522	0.0450341	-0.080189	0.0529625
7:52488603	G	A	70	47	ACACATTCTGGAGAGAAACTG	-0.0982906	-0.036914	0.463847	-0.0455833
7:52488940	C	G	382	1014	GCCCGGCTGAGCGGAGGCAGG	0.226361	-0.00379399	-0.438234	-0.0131134
7:52488972	C	T	417	1182	TTCCTGCTGCTTTTGTTCTAC	0.239212	0.0036589	0.649626	0.00811627
7:52489159	G	T	273	56	GGGACTTACTGGTAAAGGACC	-0.329787	-0.0178638	-0.023784	-0.0265701
7:52489186	A	G	183	42	ACCGTGAGCAAATATGCAAAG	-0.313333	0.0114534	-0.050748	0.0104934
7:52493326	G	T	420	368	TTCTCAGGGCTCCAGCTACAC	-0.0329949	-0.000355092	-1.10747	-0.0159502
7:52493545	A	G	837	1031	CAGCGCGCTGATCCAGCTCTG	0.0519272	0.000861764	0.173358	-0.000584703
7:52493564	A	G	961	1092	TGCCTTCTCTATATGTCGTGG	0.0319045	0.0110702	-0.690236	0.00310767
7:52493688	A	C	2461	2851	TAGCGGAGCGCGGAGTCCGCA	0.0367093	0.0208123	-0.086916	0.0220279
7:52497880	C	T	426	411	CCTCAGCCTCCAGCCAGGGAT	-0.00896057	-0.0284982	0.168632	-0.0380446
7:52497912	A	G	725	798	CCACCAACACGGAGAGAAGGA	0.0239659	0.0486527	1.08565	0.0701478
7:52498172	C	G	677	561	TGTTCTACCCGGCGCTCTGCG	-0.0468498	0.00803355	0.765774	0.014943
7:52512345	A	G	177	276	GGAGATTCTGGTGGAGGATCA	0.109272	0.041546	0.002013	0.0494048
7:52514190	C	T	55	94	GTCGCGTCTGCTCCAGGCTTC	0.130872	-0.0127643	0.356105	-0.0159753
7:52567949	A	G	71	159	GGGAGCCATCGCTGTCCACTA	0.191304	0.0357885	0.502768	0.0474701
7:52598607	A	G	782	264	CCAATAGTGTGTAGTGCGGCG	-0.24761	0.0423338	-0.124733	0.0490415
7:52931068	C	T	126	238	GGGTCCAAGCTCTGAGAAGGC	0.153846	-0.0208164	-0.995129	-0.0408091
7:52931799	A	G	950	1235	CCATCCCTGCGTGGCGCCGAT	0.0652174	0.0328043	-0.109421	0.0370647
7:52946539	A	G	57	28	TGCGGCCAAGAAGGAGGGACT	-0.170588	0.00317404	-0.172888	-0.00137313
7:52950589	A	G	56	58	TTGGGCTGCCGATGACACGAG	0.00877193	0.0369242	0.166244	0.0452874
7:52954843	A	G	112	75	ACATCTGGGAAAGGAGGGCAA	-0.0989305	0.0094889	-0.299315	0.00530929
7:52958236	A	C	604	288	CGACTCAGCACGGCTCGGGCT	-0.17713	-0.00260879	-0.109978	-0.00806275
7:52980380	C	T	737	1485	TGTTTTCTCCTTCAAGACTGG	0.168317	-0.0128553	-1.37311	-0.0347425
7:53077298	A	T	157	361	CTTGAACAACAACTCACTAAA	0.196911	0.00648272	-0.047709	0.00419279
7:53077299	A	C	157	367	TTGAACAACAACTCACTAAAC	0.200382	-0.00575665	-0.677466	-0.0181945
7:53077544	C	T	5153	6559	GGTTCCCCCCCCCCCCAATGG	0.0600239	-0.00973554	-0.083824	-0.0168612
7:53351120	C	T	498	415	CCCTGCGCTCTGCAGCGCCAG	-0.0454545	-0.0245202	0.187132	-0.0327765
7:58711002	A	G	183	75	CCGCCCAGCCAGCCGCACCTC	-0.209302	0.00509771	-0.537489	-0.00285467
7:59356123	G	T	159	255	GAGTCGGAAATGACTGAAGCA	0.115942	-0.0120817	-0.271091	-0.0218704
7:60795891	A	C	109	148	GCGTGAGGTCACACAACCGGT	0.0758755	0.0010188	-0.06818	-0.00298984
7:60796355	A	G	173	269	CTCTTCCTTTAGCTCCACCAC	0.108597	0.012681	-0.257335	0.00982932
7:60801379	A	G	52	142	TCCATGACCTGCCTCAGTCTC	0.231959	0.0418096	-0.243417	0.0470934
7:61319430	C	T	813	1004	GCGGTTTGCACGCTTCTCCAG	0.0525592	-0.0310408	0.113652	-0.0418772
7:62166261	C	T	149	112	GAGTCAGACACGACAGAGCGA	-0.0708812	-0.0666912	-1.23013	-0.101795
7:62166265	A	T	42	135	CAGACACGACAGAGCGACTTC	0.262712	-0.00105808	0.565654	0.00120043
7:62166356	A	G	85	357	TCCCAGGGACAGGGGAGCCTG	0.307692	0.0266567	0.474025	0.0355247
7:62166358	G	C	87	357	CCAGGGACAGGGGAGCCTGGT	0.304054	0.00525422	1.84514	0.0230437
7:62166427	C	G	215	53	TTAGCAGCAGGAGCAGGGAAC	-0.302239	-0.000636562	-0.329598	-0.00791866
7:62334210	A	G	54	86	CATCCCTGTGGCCCGCCCACG	0.114286	0.00590189	-0.950219	-0.00628173
7:62495725	C	G	109	278	GTTCCCTCCCCGGTCGCGCAC	0.218346	-0.016745	0.21009	-0.0226221
7:62496097	A	T	1194	1522	ATGAGCCCCCTGTTGCAGGCT	0.0603829	0.0276203	0.021891	0.0318758
7:83542939	C	G	169	314	CCACCCACACCCCGGGCGCGG	0.150104	0.00514056	0.06491	0.00369739
7:84324011	T	G	222	268	GGCGGGGAGCGAGCAAGCCGG	0.0469388	-0.00172807	-0.998251	-0.0165215
7:88220776	G	A	316	211	GCGCGCGCGCACGTACACACA	-0.0996205	-0.00222414	0.406486	-0.00200208
7:90658114	C	T	147	155	TATTGGGAGGCGGCAGTTGTG	0.013245	-0.0130312	-0.478215	-0.0253142
7:94591050	C	G	158	103	GGCCACTGGACTCCCCCCTCC	-0.105364	0.0124158	0.19168	0.0143345
7:94591063	T	C	162	92	CCCCCTCCGCTCGCCCCCAGG	-0.137795	-0.0110745	0.010519	-0.0175496
7:95036569	C	G	891	992	ACCTTTCTCCCCGTCGCCGCC	0.0268189	-0.00583045	0.410988	-0.00654848
7:95285208	T	C	2500	1714	GCTGAGTCTGTGAGCCTTCGC	-0.0932606	0.0168781	1.07246	0.02952
7:95286324	A	C	2126	1473	CCTGTCCCAGACGCCCGCACG	-0.0907196	-0.00777434	-0.772892	-0.0217946
7:96034941	C	G	1882	1462	TGGAGAGAGACGGGTGTGGAC	-0.062799	-0.0111462	-0.854948	-0.0269758
7:96035093	A	G	1572	2053	CTACAATGCGGGAGACCTGGG	0.0663448	0.0168949	0.169421	0.0198014
7:96184588	C	T	95	26	AAACACAGGACTTTGGACCAC	-0.285124	-0.016336	0.010664	-0.024252
7:96203519	G	A	1043	458	GAATTGATCTGGAGGACGCTT	-0.19487	-0.00833322	-0.014581	-0.0143276
7:96203520	G	A	1051	470	AATTGATCTGGAGGACGCTTA	-0.190993	-0.0232951	-0.147155	-0.0348211
7:96203537	C	A	1218	648	CTTAACTGTCCTTGCGACGAT	-0.152733	0.00960732	0.268923	0.0115892
7:96204168	G	A	2140	2086	GCGGGGCGCTGGGCCGAGCCC	-0.00638902	-0.0125829	0.500515	-0.0141865
7:98008563	G	T	546	323	CTCTAAAATGGGTGGCACACA	-0.128308	-0.0130782	-0.191575	-0.0222824
7:98153323	A	G	1637	1204	TCATCCCGTCACCCTCGCCGC	-0.0762056	0.00314951	-0.332287	-0.00312366
7:98154369	T	C	1884	1517	TTATCGGCTCTCGGCCGCCGC	-0.0539547	0.017676	0.07867	0.0198178
7:98154708	C	G	1688	913	CGCGCGATGTCCTGGGAGCCC	-0.148981	0.00479743	-0.325509	-0.00095086
7:98154717	C	G	1912	1120	TCCTGGGAGCCCGCACGCCGG	-0.130607	-0.0157024	0.173332	-0.0216902
7:98301741	C	T	489	263	TCACAGGCCCTCTGGTGCTGC	-0.150266	-0.015683	-0.144146	-0.0250897
7:98301879	C	T	684	269	GCTGCTGGTGTGCCGGAGCGC	-0.217733	-0.0217342	0.002969	-0.0312131
7:100775522	C	T	38	47	TCTCGGGCACCGACTCTGACC	0.0529412	-0.0430461	-1.06509	-0.0698876
7:106691240	A	G	110	114	AAAGCCAACGGAGATGTGAGT	0.00892857	0.0279831	0.25305	0.0348314
7:106691379	A	G	720	599	AGAACTGGGAACACGGCGTGG	-0.0458681	-0.00459131	-0.591058	-0.0157777
7:106692697	A	T	250	126	AAAAATCGGGTGAAGACAGAG	-0.164894	0.0136492	0.926655	0.0238334
7:107058735	C	T	655	413	ACTTAACCTCCACTGGGCAGA	-0.113296	-0.0264169	1.09769	-0.0253719
7:107059091	G	A	2025	1056	GCCCTTCAGCGAGGGTCCAGG	-0.157254	-0.0270207	-0.069144	-0.0387267
7:107059157	C	A	2930	1426	TGATGGGAGACGAGCGGGACT	-0.172635	-0.00623783	0.149734	-0.00988542
7:107059362	C	T	222	422	ATTCAACACGCGTGTTTTTTC	0.15528	-0.0357378	-0.262039	-0.0519141
7:107747086	A	C	372	324	TGGCAGCGAACGAGAAATATT	-0.0344828	-0.00149366	-0.571774	-0.0116228
7:107799954	C	G	874	421	CGACACGAGACGGAGCGCGCC	-0.174903	-0.0142203	0.480793	-0.0164855
7:108684473	C	T	343	109	GGCGGCGAGCCAAGGCTTCCG	-0.25885	-0.026432	0.341354	-0.033549
7:108684475	A	G	373	142	CGGCGAGCCAAGGCTTCCGGG	-0.224272	0.00154478	0.480887	0.00360257
7:108684932	A	G	94	84	TCAGACACGCAGTGACTAGTG	-0.0280899	0.015464	0.817033	0.0249634
7:108795800	C	T	833	1369	AGCTGTGGGGCGCTCCGTCCC	0.121708	-0.0156934	0.352571	-0.0197455
7:108797228	C	T	172	101	CTTCCCCACCTAGGAACCGAA	-0.130037	-0.0464674	0.026171	-0.0624765
7:108822611	C	T	355	248	CCCCGGAGCCCGCTGACCCCG	-0.0887231	-0.0160826	-0.540843	-0.0298777
7:109061761	C	T	96	142	GCGACTGTGCTAGATACGCTC	0.0966387	-0.0216606	0.021251	-0.0309221
7:109255976	C	T	48	76	AGGGATCAAACCCGGGTCTCC	0.112903	-0.0261676	0.322281	-0.0334177
7:110318342	A	G	90	38	CACCTGATCTAGAGATGGTTT	-0.203125	0.00668244	-0.322405	0.0014844
7:110599122	C	T	2295	2727	GGCGCGCACCTTTCGGCGTCC	0.0430108	-0.00648105	1.13289	0.000408958
7:110599141	C	A	2378	3010	CCGTGCACCGACGGGGACGCG	0.0586488	0.00172816	0.173333	0.000518946
7:110599147	A	G	2975	2234	ACCGACGGGGACGCGGGAACG	-0.0711269	-0.0140701	-0.714993	-0.0291919
7:110600091	C	T	1124	737	AGGCTGGTCACCCATCTGACG	-0.103976	-0.0290408	-0.401026	-0.0448802
8:898414	A	G	105	113	GAGTTCCCTGGGGTTGAGCAT	0.0183486	0.0172021	-1.03703	0.00717995
8:941396	C	T	433	261	TCCCATGGCCCGAGGAGCCTG	-0.123919	-0.0201186	-0.246169	-0.0318417
8:941620	A	G	334	304	AACTGTCCCAAGCTTAGCGTG	-0.023511	0.0274243	0.140583	0.0329063
8:966686	A	G	52	51	GTTGTCCAGCAATGTGTCATC	-0.00485437	0.0125233	0.030734	0.0127355
8:1782338	A	G	268	942	ACAGGAAGCAGGAAGCCAGGT	0.278512	0.0287075	-0.165609	0.0312387
8:1880049	C	T	112	207	CCCGGCGCGGCGGACTTCTCA	0.148903	-0.0154922	-0.410473	-0.0277193
8:5869490	A	G	48	73	CTGTCGAACGGACCCCTTGGC	0.103306	-0.00143431	0.347424	-0.00163277
8:5902028	C	G	140	110	GCTACGGCGCGGAGGGCTCTG	-0.06	0.00647054	0.559846	0.0107303
8:5910266	A	G	104	131	TGCCACCGGGGCAAATCGGCC	0.0574468	0.022578	-0.084007	0.024309
8:7606331	G	A	24	54	ACACGACTGAGTGACTTCACT	0.192308	-0.0442295	0.395425	-0.0556423
8:7606343	G	T	80	266	GACTTCACTTTCACTTTCATG	0.268786	0.0278215	0.959357	0.0422437
8:7617442	G	A	449	314	CCGCACTCAAGGAAGGATTAG	-0.0884666	-0.0252784	0.38343	-0.0316252
8:8556925	C	G	249	131	CACCCCTCCCGGTCCCCGGTG	-0.155263	-0.0171658	-0.428151	-0.0300424
8:8873329	C	T	90	54	GCCCCGCCAGTAGCTGACTGA	-0.125	-0.0261953	0.962605	-0.0265466
8:10337143	C	T	1020	769	GAGGGGGTTCCGTTGCCTCTT	-0.0701509	-0.0297393	-1.22712	-0.0546805
8:10354672	C	T	49	46	GACGTCACACCGGCCGGGGTC	-0.0157895	-0.0199475	-0.747307	-0.037029
8:11178540	C	T	165	53	TTGAACTGTGCGGCTTGCTCT	-0.256881	-0.0415089	-0.438168	-0.061167
8:11504542	A	C	1189	743	TAAGGAAGAAATGGTGTGCTG	-0.115424	0.0100491	0.073257	0.0100416
8:11504799	C	G	1955	1772	CTCTTGCTGCCTTGGTATCAG	-0.0245506	-0.00182085	0.583226	0.000418077
8:11504861	G	T	2539	2496	TGCAGCAGCTTCGAGAGCTAA	-0.00427011	-0.0289197	-0.023569	-0.0406547
8:11523712	G	T	311	415	AGAGCGCTAAGGCCCGCCCTC	0.0716253	-0.0130355	-0.356852	-0.0240106
8:11559377	C	T	1015	588	GGAAAACAGGTGACAGTGTCC	-0.133188	-0.0413278	0.337946	-0.0525651
8:11559813	A	G	6024	8890	GCAGAGCGCAGGCGAAGCAGG	0.0960842	0.0185943	-0.54367	0.0142753
8:11559824	A	G	6588	9601	GCGAAGCAGGGGGTCGCGGGG	0.093057	0.00826542	0.187156	0.00899746
8:11674397	A	G	1247	817	TTCCCCTGCCAGGGCAGGGCG	-0.104167	0.00833197	1.0593	0.0184892
8:16880418	A	G	81	54	ATGCTCTGTGAGGGAGGGGAA	-0.1	-0.00430796	-0.566851	-0.0151556
8:17278780	C	T	2429	665	CATGGGGTCGCGAAGAGTCGG	-0.285068	-0.0448182	-1.63192	-0.0782593
8:18650863	A	C	417	177	GACTCCATGGCCTGTAGCCTG	-0.20202	0.00612827	0.131383	0.00567285
8:18650910	A	G	319	964	TCAGGCAAGAATACTGGAGTG	0.251364	0.00574481	0.577844	0.00999978
8:18651002	A	G	1426	393	GATTCTTTTTGCCATCTGAGC	-0.283947	0.0207716	-0.329191	0.0193628
8:18651014	A	G	384	1435	CATCTGAGCCATCAGGGAAGC	0.288895	0.0194086	0.62598	0.0279287
8:18651033	C	T	1279	360	GCCCTGCTGCTGTGCAGTACA	-0.280354	-0.0366164	0.127455	-0.0488325
8:21734998	A	G	371	255	TAACCCTGTGGGATGCGGGAG	-0.0926518	0.0341871	-0.222911	0.0376025
8:22115060	C	T	203	403	CGCGCTGGGCTGGGCTGAGGA	0.165017	-0.00498334	-0.407031	-0.0142923
8:22115068	C	G	232	435	GCTGGGCTGAGGAGGTGCGGG	0.152174	-0.00288875	0.611707	-0.000635388
8:22115082	A	T	180	316	GTGCGGGCGCTGCTCGAGGCG	0.137097	-0.000297684	-0.25674	-0.00670104
8:22472317	A	C	383	606	CCACGAGACGCTCCCACCCGA	0.11274	0.00660395	-0.35496	0.00103326
8:22472637	A	G	548	525	GAGAGGCCGGGACTCTGGGGT	-0.0107176	0.00341339	-0.288384	-0.0023139
8:22472738	C	G	993	1072	CCGCGTCCGGCGCCGAGAGGA	0.0191283	0.0195226	0.806092	0.0300166
8:22481048	C	T	83	46	CGACTCTGTGTGACCCCATAG	-0.143411	-0.0269077	-1.78154	-0.0570525
8:22688372	A	G	831	347	GGAGCCTGGTAGGCTGCAGTC	-0.205433	0.00780404	-1.44978	-0.00924631
8:22768498	G	T	1457	668	GTCGCCGTGGGCAGGAGCCGC	-0.185647	0.000953341	0.18586	-0.000333175
8:22934295	C	G	511	127	TCGGCCGCCCCCTCCCGGCCG	-0.30094	0.0107205	-0.115723	0.00885879
8:23012356	C	T	455	232	CATTGGATTTCCAGCCATCAA	-0.1623	-0.0104036	0.334211	-0.0132034
8:23012368	C	T	389	200	AGCCATCAATCGCAGCATAAA	-0.160441	-0.0308786	-0.561601	-0.0489538
8:23012375	T	C	387	208	AATCGCAGCATAAACCGGCAC	-0.15042	-0.0105039	-0.226947	-0.0193839
8:23012637	A	G	1059	257	CGCCCGAGTTAGCCGCTCTGT	-0.304711	0.0193662	-0.250438	0.0184216
8:23168661	A	G	168	320	TTCACTTTGAGCACCAAACCC	0.155738	0.00621129	-0.087155	0.00342148
8:23375333	A	G	808	1257	GCAGCCTTACACCTCACGTTC	0.108717	0.033096	0.500412	0.044014
8:23725052	C	G	1974	1873	CTCAGCCTCCCTCCCAGCAAG	-0.0131271	-0.00852538	0.591929	-0.00803059
8:23785395	A	T	789	1122	CGCACGCAACTTTGCCCCCGC	0.0871272	0.00713747	0.219306	0.00790706
8:23785396	C	T	799	1131	GCACGCAACTTTGCCCCCGCG	0.0860104	-0.00486062	0.307952	-0.00642413
8:26871942	A	G	87	208	CACTGGAGTGGGTTGCCATTT	0.205085	0.0155625	0.428054	0.0208933
8:27697452	A	G	18	78	TCACAGAGCCGGGCCGGGCAG	0.3125	0.0149935	-0.193514	0.0134641
8:27697733	A	C	76	114	ATGAACCCCACAGGAAAAGCC	0.1	0.00157429	-0.740779	-0.0095367
8:29161287	G	A	85	22	CAGCAGCCCCACAAAGGGACA	-0.294393	-0.025067	-0.31133	-0.0388495
8:29179510	A	C	32	149	TCCTGCCTGGCAAATCCCATG	0.323204	0.0173328	-0.123965	0.0171949
8:29179555	C	T	60	156	TCTATGGGGTTGCATGGAGTT	0.222222	-0.0447382	-0.998709	-0.0713276
8:31556418	C	T	2094	1074	ATCAGCTCCATGGTGGCTTTG	-0.160985	-0.0261326	0.214965	-0.0345306
8:31556474	C	G	914	1377	GAGCAGTAGTCGTGTAAAAGG	0.101048	-0.0118325	-0.203096	-0.0208194
8:38547426	G	T	180	479	GGGTTGCCATTTCCTTCTCCA	0.226859	-0.02061	1.19622	-0.0169102
8:38683134	A	G	2182	1451	AAGAGCGGCCGGGCGGGGCGC	-0.100606	0.00740389	0.200345	0.008042
8:39091003	G	T	3843	4012	TGGGTGGAAGGTGGGGGCGGG	0.0107575	0.0122741	0.545792	0.0179733
8:39091366	A	C	891	647	CGGGCCGGGCAAGGCCGACAC	-0.0793238	-0.0255147	-0.672412	-0.0433146
8:39262883	A	G	54	97	AAAGTGTACTGGGACTCAGGT	0.142384	0.0147628	-0.539964	0.00943337
8:41202079	C	T	496	118	GGGTCGGACACGACTGAGCAA	-0.307818	-0.0464551	-2.34983	-0.0880884
8:41859516	C	G	1470	1163	GGTGCTGACACCTCAGAGGCG	-0.0582985	0.00872177	-0.252367	0.00483822
8:44299206	C	T	1720	1423	CGGGATTCTTTTCACCTGAAG	-0.0472479	0.00654031	-0.062339	0.00410837
8:44808747	C	T	652	748	TTCTGCGTTTTACCTGCTTCT	0.0342857	-0.00207968	0.342161	-0.00251183
8:44894515	A	C	93	54	TAACCTTATTCACATGTGTTA	-0.132653	-0.00096997	-0.823265	-0.0136682
8:44948727	A	T	20	46	CCAGGGTCACAGGACATTGCT	0.19697	-0.00142491	-0.20599	-0.0075899
8:44948728	G	A	19	45	CAGGGTCACAGGACATTGCTG	0.203125	-0.0188453	0.627294	-0.0207982
8:45455777	C	T	77	178	ACGGCCGCTCTTTCCCCGCTT	0.198039	0.00732088	0.169202	0.00760033
8:53819922	A	G	17	62	AAGAGTGGCCAGTGACTTAGA	0.28481	0.0301173	1.18479	0.0476005
8:54705809	A	C	221	57	TTGGAGAAGGAAATGGCAACC	-0.294964	0.00563408	-0.652339	-0.00341003
8:59387616	C	T	1012	654	ACAGTGTTGTTGGCTGGCAGG	-0.107443	-0.0336175	-0.229344	-0.0488599
8:59851377	C	T	592	463	TAAGGGATCTCGCCCACTCCT	-0.0611374	-0.0346389	-0.724943	-0.0555068
8:59863959	G	T	80	142	CCCCCACTGCTTCCCAAACCT	0.13964	-0.0158211	-0.498232	-0.0290848
8:59902102	A	C	240	236	ATGTCTCCATCGATCTCGGTA	-0.00420168	0.00483376	0.069975	0.00336111
8:60215081	C	T	38	142	GCACCCACATTCCCTGGCTGC	0.288889	-0.00749893	0.505641	-0.00765346
8:60428563	C	T	80	51	CTTGCCTCCGTGGGGCTCGGT	-0.110687	-0.0217857	-1.10568	-0.0432366
8:60429190	C	G	56	38	TGTACACACACACTGAACTCC	-0.0957447	-0.00771419	-0.135939	-0.0148478
8:60444848	G	T	2297	2909	AGGCTCCGGCTGGTCCTTATC	0.0587783	0.0175856	-0.54427	0.0129836
8:60474862	A	C	315	332	AATGGCAGATCTTGGCGACGG	0.0131376	-0.00450995	-0.166405	-0.0110937
8:60476054	C	T	153	227	ACAACTGAAGCGACTTAGCAG	0.0973684	-0.0523781	-1.91599	-0.0909558
8:60552120	A	G	115	150	CATTAGTTGCGGCACACGGGC	0.0660377	0.0430445	0.297514	0.0545014
8:62840885	C	T	878	720	AGGGTCGCTGTGTGCGGGGCA	-0.0494368	-0.00475544	0.525964	-0.00393864
8:62998079	A	G	26	59	GAGCAGTCTTGGAGAGAGGAC	0.194118	0.0314815	0.288948	0.0396761
8:63854384	C	T	429	288	GTGCCAGGAGCTGAACTAAGT	-0.0983264	-0.0365477	0.050819	-0.0495716
8:63975637	A	C	287	301	GAGCTAGGCGCAGCCCTTTCA	0.0119048	0.00961208	0.205083	0.0109067
8:64000563	C	T	36	70	CCCAGCCAGGCGGGTGGAGGC	0.160377	-0.031304	-0.273397	-0.0463873
8:65319237	A	C	388	889	AGATCCCTGGCGAAGGAAATG	0.196163	-0.0040455	1.34278	0.00577604
8:67151632	C	T	347	145	CAGTCGTGTCTGACTCCCAGC	-0.205285	-0.0187782	-2.2793	-0.0520632
8:70000863	A	G	1405	942	GAAGAAAAAGGATTGAAAACA	-0.0986366	0.0222146	1.1119	0.0367451
8:70239748	C	T	171	535	CCTTGGGAGGCCCTGGGCCTC	0.25779	-0.0181866	0.556679	-0.0207206
8:70292550	C	T	131	191	CTCCGTGACACTGGGCGCCGG	0.0931677	-0.0364622	-0.440691	-0.054764
8:70393036	A	C	513	1181	GGGCGGGTGGCTGCCGGGCCG	0.197166	-0.0154162	0.195013	-0.0210916
8:70393359	C	G	163	464	ACGTTGAGAGGAGACCCGGAG	0.240032	-0.00554721	0.937301	-0.000510793
8:70393522	G	T	171	110	CGGGCAGGGTGGGGGAAGGAC	-0.108541	-0.00468127	1.30081	0.00451335
8:70404999	C	G	489	774	GGCAACGCGCCGGGCGGCCGC	0.112827	0.00393421	-0.693664	-0.00602165
8:70405024	A	G	1716	1083	AGTGCGGCGGGCGGACCTCGG	-0.113076	-0.00944474	-0.175327	-0.0174776
8:70585859	C	T	2122	3097	GCGCTGACGGCGGGCGCCCGG	0.0934087	0.00285122	-0.418555	-0.00443421
8:70585903	C	T	1150	1870	TGGGGAGCCACTGGCGCGGGG	0.119205	-0.0387633	0.102563	-0.0518365
8:73797267	A	G	749	769	CGGCCAGACAATGATTGCAGC	0.00658762	0.014671	0.223893	0.0175554
8:74070620	G	T	522	338	CGCGCGCGCCGCGAGAAGTGG	-0.106977	-0.00537843	0.849726	-0.00124033
8:74880132	A	G	63	91	GGAGCAAAGGGTCCTGTCCCG	0.0909091	0.0277254	-0.214561	0.0294594
8:74884962	A	G	55	98	GAGAGGTGGGGGAAAGGAGAA	0.140523	0.0129079	-0.129625	0.0114958
8:74906874	A	C	276	294	CATCACGCCCACCACAGAGTC	0.0157895	-0.00171652	-0.604751	-0.0122625
8:74911729	A	G	371	616	TGTTTGTGCCGTCAGAGTCAA	0.124113	0.0227209	0.74958	0.0334822
8:74917258	C	T	95	49	TTCAACTCCTTGGACTGCTGC	-0.159722	-0.0270788	-0.941663	-0.0482116
8:75198180	A	G	97	144	TTGCGACCCCGTGGACCATAG	0.0975104	0.0287802	0.039037	0.0335387
8:75979637	A	C	1546	1419	TCACCCAAGAATCCCTAAGCA	-0.0214165	-0.00520701	-0.086724	-0.0111225
8:76267562	A	T	562	410	ACTCCGAAGGTAAGAGGGAGA	-0.0781893	-0.00181958	0.435173	-0.0011772
8:76267566	G	A	693	512	CGAAGGTAAGAGGGAGAGATG	-0.0751037	-0.0145037	0.562689	-0.0159633
8:77581948	A	G	87	82	CAGAGCCCCTATCACGGACTG	-0.0147929	0.0256077	-0.371926	0.0250638
8:80999577	C	T	939	230	TCTCTGGGGTCGCACAGAGTT	-0.303251	-0.029602	-0.795256	-0.0498474
8:83952044	A	G	101	170	TCGTACAGTCATGTCCGACTC	0.127306	0.0559183	1.96586	0.0888993
8:84277920	A	G	105	78	GGCAGGACCAAGACGAGCAGA	-0.0737705	-0.0103029	0.563128	-0.0106061
8:84445982	A	G	66	68	GATACTGTGTGTGCGAGTTGT	0.00746269	0.0182819	-0.446828	0.0149218
8:85312991	C	T	3360	4367	CTGCTGTTAACTTAGCTGCCC	0.0651611	-0.00249068	-0.134924	-0.00818133
8:85313085	A	G	2769	2181	ATTGGCCTGAGTTTCGGGGCT	-0.0593939	0.00499519	-0.197205	0.000685001
8:85485552	C	T	373	670	CAGTCGTGTCCGATTCTTTGC	0.142378	-0.0398806	-1.92474	-0.0751264
8:86436759	A	G	1033	707	GCGCAACCCTAGAGCGGGGCG	-0.0936782	0.0214529	-0.914489	0.013918
8:86961286	C	G	115	32	CGACTCTTGGGGACCCCATGG	-0.282313	-0.0218789	-0.713529	-0.0391256
8:86961320	G	C	173	43	AGGCTCCTCCCTCCATGGGAT	-0.300926	0.0241394	0.098047	0.0282621
8:86961339	C	T	169	41	ATTTTCCAGGTGAGAGTACTG	-0.304762	-0.00920391	-0.584555	-0.0215847
8:90238618	A	C	353	241	AAAAGGGCGGCAAAAACGTCT	-0.0942761	0.00883635	-0.772488	-0.000625788
8:90737872	G	T	765	676	GGTGCACCTTGGCGGTTGGGT	-0.0308813	-0.00253485	0.643364	0.000156995
8:97312172	G	T	93	112	CCGCAGGCCCGGCGCCCGGCC	0.0463415	0.0160507	-1.08741	0.00516963
8:98685791	A	G	420	258	ATCGGCAGCAACAGCGCGGCC	-0.119469	-0.00030985	-0.299071	-0.00717312
8:98722412	C	T	511	490	ATGGGCAAGGTGAGCCTTGTG	-0.0104895	-0.0250864	-0.082433	-0.0364054
8:99333457	G	A	92	25	TGCACAGCACGGAATCCAGCT	-0.286325	-0.0355586	-0.539096	-0.0546741
8:99333486	A	C	62	67	AGAAGGCAGCAATCTCTCCGT	0.0193798	-0.00284841	0.021273	-0.0069524
8:99341801	G	T	261	520	ACCCGCACGCTCGGTGCCTGG	0.165813	0.024843	-0.689981	0.0206589
8:99752955	A	G	615	768	AGCTGGGGGCAGGGCGAAAGG	0.0553145	0.0144852	1.31912	0.0291317
8:100517926	C	T	120	208	CCGCCGCCCCTAGGCTGGCCT	0.134146	-0.0212775	0.969946	-0.0202013
8:100993473	G	T	111	73	CAGCAAAGAAGAAATCAAGAG	-0.103261	0.0103876	-0.136494	0.0082106
8:100993504	A	G	102	146	AGCACCCAAGGCCAAGAGAAG	0.0887097	0.0181104	0.909315	0.0293306
8:100993744	A	G	3367	2544	GTCCAGGATCACTCACCCCCG	-0.069616	0.0270609	0.474574	0.0360457
8:100994066	A	G	4835	3116	AGAGGTGCGGGAGCAGACGTT	-0.1081	0.0122068	-0.686146	0.00459994
8:100994105	C	T	3927	6587	ATCCACTTCCTGAAGCCGGAG	0.126498	-0.00906274	-1.01052	-0.0259992
8:100994133	C	G	3831	6313	CTGCGGAGCAGAGTTGGGGGA	0.122338	-0.0248063	0.734776	-0.0272341
8:100994175	A	T	5287	3004	CAACAGAGGGAGGGGCTTCTT	-0.137679	-0.0186237	1.04358	-0.0160258
8:100994200	T	C	4930	2618	GGCAGGACTGTTGGGAGAGTT	-0.153153	-0.0105738	0.059192	-0.0163867
8:100994345	G	A	2858	1039	CTGTGTGTGTGTAGGGGGTTC	-0.233385	-0.0375951	-0.495258	-0.0567961
8:100994357	T	A	2847	1011	AGGGGGTTCTTGCAACATTAA	-0.237947	-0.000481954	-0.097837	-0.0052219
8:100994390	C	T	2556	956	GAGCCCTGCCCGGGTAGTACT	-0.22779	-0.031114	-0.785839	-0.0516724
8:100994455	T	C	965	2594	GCCTGGGAACCAGCTGCTCCC	0.228856	0.0194015	-0.675464	0.0138822
8:100994476	T	G	937	2640	CAGCCTCCCAGGCAGGGAGGA	0.238049	0.00452309	0.687299	0.00962372
8:100994538	A	G	675	2128	CTCCTCCTCAGCCTTGCCGCT	0.259187	0.02453	-0.113477	0.0264783
8:100994545	A	C	601	1969	TCAGCCTTGCCGCTTTCAGTT	0.266148	0.00582537	0.129992	0.00527191
8:100994623	A	G	273	1088	ACTGCAGCACGCCAGGCCTTC	0.299412	0.0373846	1.67188	0.0621137
8:100994626	G	A	265	1082	GCAGCACGCCAGGCCTTCCTG	0.303267	-0.0217166	0.59215	-0.0248358
8:101477550	C	T	79	33	CTCCTCCACCCGGATCACTGC	-0.205357	-0.0177572	-0.904528	-0.035934
8:101477570	A	G	103	40	CCCCCCAGAAACAGAAGGTTT	-0.22028	0.0344033	-0.363682	0.0363597
8:101721749	G	T	610	1089	CCGGCGCCGCGCCCGGCTTCC	0.140965	0.0363298	1.6217	0.0602285
8:101814281	A	G	1586	1785	GTCGGGCTGCAGAGACCGAGC	0.0295165	0.0140122	0.661961	0.021441
8:101994835	C	T	2075	1201	GGGGATCTTCTGCACCCAGAG	-0.133394	-0.0424825	-0.647589	-0.0646663
8:102078411	C	T	72	92	AGTGAGAGCTCGTGTTCAGAC	0.0609756	-0.0174439	-0.12233	-0.0270981
8:102078458	C	T	63	40	CATCCGTTTATGCTCATGCCT	-0.11165	-0.0257541	-0.281838	-0.0394069
8:102402762	C	T	1088	1011	CCGGGCGCCTTCTGGAGGAGC	-0.0183421	0.0192148	0.454954	0.025837
8:102402801	A	G	2657	2393	GGGACCCTGGGGCAGGCGACC	-0.0261386	0.0279164	-0.291706	0.0288707
8:102406527	A	G	199	312	AGGTTTCTGGAGAGCAATCGG	0.110568	0.0231193	-0.056479	0.0252956
8:102408445	A	G	524	765	CCCCGCCACCACCCCCCACCC	0.0934833	0.0144546	0.040466	0.0153012
8:102408534	C	T	171	314	AACAATGGGCTGGAAGGGGAA	0.147423	-0.0197473	-2.01799	-0.0504795
8:102470073	A	G	790	628	CGGGGAGGAAGTCGGAGCGTT	-0.0571227	0.00987435	-0.062725	0.00835226
8:102471109	A	G	174	314	GATGGAGAGGGGGAAACTTCA	0.143443	0.0268377	-0.050723	0.0300955
8:109788815	T	C	169	212	GCCTCTGTCGCCGGAGCTGGG	0.0564304	0.0107599	0.627029	0.0169203
8:110614433	A	G	1189	837	GGCAGGCAGCGGGCAGGCCGA	-0.0868707	0.0205191	0.761083	0.0308009
8:110692360	C	T	36	120	TGACTTTCCCCGTTAGAGGGG	0.269231	-0.0274812	-0.608661	-0.0451327
8:110697188	C	T	217	189	TAGGCCCTGCCGCCCTGGGAG	-0.0344828	-0.0300859	-0.617024	-0.0485416
8:110772455	A	G	6821	4529	TCAGCTATGGAACCTCGGAGA	-0.100969	-0.00644325	-0.5119	-0.0172835
8:110772703	C	T	2450	1266	CGGAGACGACCCGGGAGCCCC	-0.159311	-0.0163306	-0.076089	-0.0251808
8:110772960	A	C	1332	2637	AGGGCGGAGGCCACCGGGGTG	0.164399	-0.00130505	0.009724	-0.0051105
8:110772961	T	C	1331	2643	GGGCGGAGGCCACCGGGGTGG	0.165073	0.00105768	-1.57639	-0.0192078
8:110773114	A	G	1618	2907	GGTCCAGGTGGAGGGAGGAAG	0.142431	0.0227559	-0.803005	0.0167806
8:110773131	A	G	1998	1912	GAAGCAGAGGAGCACGCGTGT	-0.0109974	-0.00980439	0.042779	-0.0155834
8:110773190	C	G	2565	1985	AGCCCCCGTGCTGTGAGGGGA	-0.0637363	0.0144012	0.232165	0.0173008
8:110773255	T	C	2449	1250	ATGAGGTGCCTTTTATTGAAA	-0.162071	-0.0160646	0.163029	-0.0222628
8:110773321	A	C	889	1886	GGACCGAGCACGCCAGGGGAG	0.17964	0.00380509	0.324204	0.00479255
8:110773503	C	T	484	1091	GAGGCGGCATTGAGGTGTGAC	0.192698	-0.00991985	0.333639	-0.0125933
8:111002010	C	T	2264	2910	CTCACCCCTTTCCCCTCCCTC	0.0624275	-0.00637764	1.44028	0.00385628
8:111039091	A	G	426	231	GGAGGAGGAAAGGAGGAGGCA	-0.148402	0.0147767	-0.614509	0.00864709
8:111040736	A	C	68	125	GAGGAACAGGACGCGGCGGTG	0.147668	-0.00105784	0.307197	-0.00158698
8:111094039	C	G	469	885	ACGCTTCCCTGGTGGCTCAGA	0.153619	0.000611884	-0.789088	-0.011284
8:111094077	A	G	1015	1912	TGCAATGTGGGAGACCTAGGG	0.153229	0.0305108	-0.03268	0.0349702
8:111094105	A	G	1134	2167	CCTGGGATCAGCAAATTCCCC	0.156468	0.010147	0.445327	0.0141795
8:111094181	C	T	1698	917	GAGGAGCTGGCGGGCTCCAGT	-0.149331	-0.0367139	-0.334601	-0.0539404
8:111100263	C	T	88	120	AGTAGGTCCCCACCCTGCTCT	0.0769231	-0.0150309	0.621534	-0.0160002
8:111100264	A	G	88	121	GTAGGTCCCCACCCTGCTCTA	0.0789474	0.0063216	0.772255	0.0128316
8:111100320	C	T	130	43	CTGCCCCCTCCAGAGGTTCCC	-0.251445	-0.0294199	0.401728	-0.0367048
8:111100321	A	G	129	44	TGCCCCCTCCAGAGGTTCCCG	-0.245665	0.0424966	1.47473	0.0665007
8:111299781	T	C	57	99	GGATTTCTTGCGCTTTAAGGA	0.134615	0.0341259	0.792115	0.0484725
8:111485627	A	G	31	71	GGGAGTCGGAGGGACAGGGCG	0.196078	0.0180328	0.699033	0.0269637
8:111485783	A	T	96	110	CGGATCCTGGACTCGGCAAGC	0.0339806	-0.0157394	0.390276	-0.0193974
8:112075147	C	T	114	35	TCGGACACGACTGAGCGACTT	-0.265101	0.00847287	-0.523601	0.00159557
8:112103645	T	C	232	149	CTGTCCCGGCTCCGGGGGGGC	-0.108924	-0.0117237	-0.68031	-0.0258281
8:112471890	C	G	52	54	GGAGGAGGCTGGTGGGGCAGG	0.00943396	-0.00412043	-0.61675	-0.0154548
8:112473439	G	T	1078	1195	CCTTACCCGCTGGGGACCTGA	0.0257369	-0.00897108	-0.345524	-0.0187098
8:112480842	G	T	505	202	CAATAAAACTGGAAGGAAGGC	-0.214286	-0.00643075	0.050547	-0.0112011
8:112480888	G	T	327	817	AGAAGCAGCCTTGAAGGCAGA	0.214161	-0.0116645	-0.454061	-0.0233123
[truncated: 63,914 more rows]
