# Supplementary material for: Allele-specific binding variants causing ChIP-seq peak height of histone modification are not enriched in expression QTL annotations
Source: Genet Sel Evol. 2024 Jun 27;56:50. doi: 10.1186/s12711-024-00916-4 (PMC11212393; doi:10.1186/s12711-024-00916-4)
Supplement: Supplementary file 3 — Additional file 3: Table S3. Variant impact scores for ASB sites under histone modification H3K27ac ChIP-seq peaks. [file 12711_2024_916_MOESM3_ESM.xlsx]

## Sheet: Additional File 1_variant_impac
snp	ref	alt	countREF	countALT	seq	observed_ASB_phenotype	predicted_ASB_BLUP	predicted_ASB_gkmSVM	predicted_ASB_MLR
1:2218237	A	G	237	88	GCGGCGCGACGGAGACTGAGG	-0.229231	0.0577296	-0.079087	0.049614
1:2218657	A	T	100	239	CCCTTCCTCTTAGCGGCAGTG	0.205015	0.00353218	0.452069	0.00112491
1:2218842	G	T	254	204	TGGCGCAGACGTGAAAGCGTC	-0.0545852	-0.000334944	0.062735	-0.00594763
1:2219382	C	T	241	111	CTGCAGTCCATGGGGTCACAG	-0.184659	-0.0525171	0.111421	-0.0565465
1:3859229	C	G	19	47	CGGCCAGACCCGACAGAGTTA	0.212121	0.0224312	0.871873	0.0231495
1:5448251	C	T	21	29	GGACTCCCCACCCCTGACACC	0.08	-0.0489912	-0.993045	-0.0624392
1:7430406	A	G	20	34	GAGACCCCGCATCACAGCATT	0.12963	0.0229324	0.844141	0.023405
1:8290707	C	T	43	15	CAACTCTTTGTGGCCCTGTGG	-0.241379	-0.03847	-0.797869	-0.0505038
1:9583010	G	T	159	119	GATGACCGGCGTGAAGGTCGA	-0.0719424	-0.0049427	-0.220287	-0.0128452
1:10318439	A	T	67	33	GGGTGGGGGCAGGAGGGCTGC	-0.17	-0.00376667	0.785227	-0.00319286
1:11127081	C	T	51	30	GGTTACTCCATGTTCAAGGTC	-0.12963	-0.0179125	-0.323145	-0.0263935
1:11480620	C	T	17	29	GGTGGGCTGCTGTCTATGCGG	0.130435	-0.000933712	-0.027371	-0.0072949
1:22093562	C	T	137	223	CACCCCCCCGCCCCGGGAGCC	0.119444	-0.0138585	0.164244	-0.0183092
1:36063202	C	T	81	84	GCGACGCTCCCGGCGTCTAGA	0.00909091	-0.0135652	-0.507567	-0.0237034
1:40974488	C	T	52	113	GAGGGGTCCGTTCTGCGGGCC	0.184848	0.00331012	0.068262	-0.00233768
1:43194496	C	T	85	130	CCCAGAGGCTCCCACGGCGCC	0.104651	-0.0361879	0.457859	-0.0376544
1:50481426	A	C	76	28	TAGGCCAATCAAGCGCAGCCC	-0.230769	-0.0105697	0.488152	-0.0123552
1:64432657	A	G	59	70	AGCGAGGACCGACACCAGCCC	0.0426357	0.0174912	0.475026	0.0149646
1:64432670	G	A	67	78	ACCAGCCCCAAGCAGGGCAGA	0.037931	-0.0133344	0.209192	-0.0174168
1:64432709	T	C	279	162	GCGGAGCCTCTGGCCGCCCCA	-0.132653	0.0157132	0.777324	0.0157828
1:66680134	C	T	24	26	AATTGACAAGTGCACAGAAAG	0.02	0.00727025	-1.06011	-0.00800806
1:69564079	A	G	34	45	GGAGAGCTCGACTAGCGACAA	0.0696203	-0.0250027	0.330552	-0.0277968
1:71356030	A	C	109	183	AAATCCGGCGCATGACTGGCG	0.126712	0.0187942	-0.709571	0.0062213
1:77302133	C	T	46	38	GCTGCTAAGTTGCTTCAGTCG	-0.047619	-0.0258059	-1.16346	-0.0412155
1:81984221	C	T	37	127	GCTTCCTGCCCGCCCAGACGC	0.27439	-0.0225607	0.344439	-0.0252922
1:83247243	C	T	99	50	CCGTCCAGTCTTCGCTTCTCG	-0.16443	-0.0218807	0.038111	-0.0272179
1:87764701	C	T	106	162	GCACGACTCCCCGTCCCCTAT	0.104478	-0.00927996	-0.63435	-0.0205864
1:99743673	C	G	27	20	CTGGCTGGAGCCAGCGGGAAG	-0.0744681	0.00518078	0.305964	0.00150102
1:107935378	G	A	23	46	CTGCCCCTGCGGCAGGCCACT	0.166667	-0.0378945	0.118755	-0.0421902
1:108520110	A	G	13	39	ATGGGGTCGGGAAGAGTCGGA	0.25	0.0419796	-0.649578	0.0293935
1:108671086	C	T	31	51	TGCCCCCAGCTCCCACAGGCT	0.121951	-0.0304456	0.084849	-0.0351952
1:108671103	A	G	48	30	GGCTGGAGGTAGGAAAGGGCC	-0.115385	0.0404592	-1.03907	0.0246136
1:108671263	A	G	29	23	CCGGCCCCATAGTTATCACAA	-0.0576923	0.0190164	-0.43128	0.00879181
1:110093275	C	T	38	71	TCCCTGCCCACACTTCTCAGG	0.151376	-0.0108588	0.104777	-0.0158797
1:110954839	C	T	23	70	TTCTCAGGCATTCTGCACCCC	0.252688	0.00274864	0.071236	-0.00286139
1:112313597	A	G	19	61	CCAGCTGCCCAAGCATGCTGC	0.2625	-0.00495809	0.038728	-0.01067
1:117598377	C	G	194	167	CAGCGCGAGAGTATTCTGGCG	-0.0373961	-0.00500648	-0.561125	-0.0157897
1:118212959	C	G	60	21	TGATTGCCCCCGGCAGTATCC	-0.240741	-0.00700854	0.424233	-0.00941453
1:118350584	A	G	194	164	GAGGAGGCGAGGAAGAGGCCT	-0.0418994	0.03906	0.188225	0.033624
1:118403782	G	T	25	73	CTCCGGGCGCTGAAGCGCCGG	0.244898	0.00227124	-1.37844	-0.0155867
1:118403788	T	G	25	75	GCGCTGAAGCGCCGGAGCCTC	0.25	0.00802979	1.11115	0.0110948
1:126827671	G	T	28	37	GCGCGCGGTCTGCGTCCCGGG	0.0692308	-0.0206902	-0.694936	-0.0322528
1:132292758	A	G	73	91	AGCACCGCGAATAACGGGCTA	0.054878	-0.0175679	0.094833	-0.0225222
1:134285643	C	T	31	8	CTTCCTGTCCCCTAGGCCACA	-0.294872	-0.0376755	-0.58925	-0.047963
1:134500860	A	G	55	45	TCAACGCTCCGGCCTGCTCCT	-0.05	0.0176726	0.61221	0.016302
1:139027128	A	G	86	82	CAGGGCACTGAGCACAGGCAT	-0.0119048	0.0257245	-0.744328	0.0127022
1:141674025	C	G	339	177	GGATGCTGTTGATGCGGGGCG	-0.156977	-0.0229335	-0.928233	-0.0364185
1:141967106	A	G	24	33	AGGGTGGTGGGAGAAACCCCA	0.0789474	0.0216739	-0.275999	0.0127027
1:142386816	A	G	25	74	CGACTGACGCGACTTAGCAGC	0.247475	0.00260638	0.606374	0.0015247
1:142561435	C	T	35	54	GGGCTACTTCTAGCTCTCTTT	0.106742	-0.0145509	-0.865683	-0.0276952
1:142571605	A	G	53	86	ACCCCCAGGTGGAGGTATGTT	0.118705	0.00968076	-0.640025	-0.0020994
1:142572173	A	T	138	193	CCCAGGCAAGTAACTGGGAAG	0.0830816	0.00069159	0.055279	-0.00500719
1:142574354	C	G	49	122	ACAGGACAAAGGCCCAGCAGC	0.21345	0.0423591	-0.510906	0.0309371
1:143161057	A	G	75	108	CCCGGGGTGCGCGGTGTCTGG	0.0901639	0.0322279	0.242617	0.0274052
1:143275610	C	T	89	122	AGTGTCGGGCTTGGGACAGGT	0.0781991	-0.0241291	0.044054	-0.0293656
1:143782909	G	A	250	137	CGTGCTGTGAGCACCCGCCAG	-0.145995	-0.0451729	0.041963	-0.0499546
1:144410787	C	T	20	25	GGCCTGTGGACGCCCTCCTGG	0.0555556	-0.0330465	-0.173821	-0.0399251
1:144822378	C	T	33	16	CTGCTGCCCATTGGGGCGTCC	-0.173469	-0.0377791	0.299608	-0.0405481
1:144831265	C	T	81	121	CCCCCAGTGCCGGCAGGGCCA	0.0990099	-0.0370205	-0.269259	-0.0446168
1:144837347	A	G	39	70	CTCTGCTCACACACAGGCCCT	0.142202	0.0205133	0.65499	0.0194407
1:144936952	C	T	19	48	GGAGAGACCTCCTGGCCTCAC	0.216418	-0.0398879	0.644405	-0.0396939
1:145383380	G	A	15	29	ATGTCCGCCAACAACCATCTG	0.159091	-0.00959631	0.186401	-0.0139553
1:146053155	C	T	31	22	CTGCTGGACGTGCACCCTGAG	-0.0849057	0.00231473	0.338962	-0.00102165
1:146472051	C	T	21	30	CGGACAGCCCTTCCTGGTCTG	0.0882353	-0.0209701	1.72306	-0.0120796
1:148663178	G	T	58	28	TGGTGGGCCCGGCCACCCGGG	-0.174419	-0.0417741	0.284762	-0.0445789
1:149232335	A	G	46	55	GGCACAGGCCGCCTTCCAGCT	0.0445545	0.0110837	-0.55166	1.93e-05
1:149318203	G	T	124	269	CCACACCCCCGCCGGGGGTGT	0.184478	-0.048207	0.60631	-0.0481483
1:149435374	A	G	103	42	GTGGCTCAAGGTCCCCGTGGA	-0.210345	-0.000488461	0.526587	-0.00217533
1:149947485	A	C	63	17	GAAGGCCTTTCCCGGCTTGGG	-0.2875	0.0160255	-0.131048	0.00840679
1:150737755	C	T	9	35	GAGCCGGACTTACGGCGCGGC	0.295455	-0.0180604	1.29617	-0.0128451
1:150797464	C	T	119	53	CACTCCAGTGCTCTTGCCTGG	-0.19186	-0.0356136	0.66872	-0.0353099
1:150797479	C	T	96	31	GCCTGGAGAACCCCCATGGAC	-0.255906	-0.046263	0.280548	-0.0490027
1:151339200	A	G	35	26	CCCACACCCCGGAAGGAGAGC	-0.0737705	0.0438877	1.92065	0.0529928
1:152214923	A	G	106	106	CAGACGGTGCGTTTGCACGGG	0	0.0143265	-0.204907	0.0061214
1:153179755	C	G	37	30	CCGAAGAAGGGGAGCGGACCG	-0.0522388	-0.0352662	-0.361524	-0.0436822
1:156384432	C	T	52	40	TGCTTCTCCCTATCGCTGGCA	-0.0652174	0.00726329	1.09009	0.0101674
2:1097698	C	T	59	25	TTCAGCCAGCTTCCCTGAAAC	-0.202381	-0.0190528	0.808178	-0.0179417
2:4197535	A	G	25	18	CTGACCGGCCGTCCTCCCTGT	-0.0813953	0.0442839	0.833228	0.0441847
2:4197549	G	A	29	16	TCCCTGTACCAGGGAGGCCCC	-0.144444	-0.0162609	-0.473573	-0.0260511
2:4244460	C	G	150	132	TTCAGCAGTCGTCGCCAGCAT	-0.0319149	0.0299311	1.31555	0.0342328
2:7155694	A	G	13	44	TCACGGCAGTAGCTTCTCTTG	0.27193	-0.00288988	0.071495	-0.00837113
2:11353096	A	G	16	44	CCCCATAGACGGCGGCCCACC	0.233333	0.00776736	0.078443	0.00210558
2:14875580	A	G	28	35	AGCTGGTGCTGCTGTGCTGGT	0.0555556	0.0310367	0.084489	0.0249036
2:24297746	A	G	64	21	CTCCAGGGACGCAGCCCCAGG	-0.252941	0.0419319	0.286296	0.0372607
2:24637233	A	G	202	116	GCGCGTCGGAGTCCCACGGCT	-0.13522	0.047729	-0.282455	0.0381183
2:27448653	A	G	17	22	AGCCTGGTGGACTGCCATCTA	0.0641026	0.00494623	0.552324	0.00335497
2:27448659	A	G	27	15	GTGGACTGCCATCTATGGGGT	-0.142857	0.0336893	-0.478705	0.0227343
2:39887915	C	G	88	109	CCCGCCGGCTCTGCTAGGTCC	0.0532995	-0.019911	-0.571027	-0.0304433
2:39887942	C	G	139	180	CTCGCGTGCGCCGCTCCGAGC	0.0642633	-0.0166128	-0.216311	-0.0242197
2:39896904	C	G	105	176	GCCGCCCTCCGGGCCCTCTCC	0.126335	0.0208041	0.261633	0.0163987
2:41379793	A	G	20	27	AGTGTCTGGCGGCTCAGGAAA	0.0744681	0.0269769	-0.236017	0.0182248
2:47199364	C	T	48	18	GCCCTGGGCTCCCCCCGCCCA	-0.227273	-0.0233963	1.39836	-0.0171971
2:49911903	C	T	23	15	CGCCTCTCCCCACCCCTCCCT	-0.105263	-0.0221186	0.117674	-0.0267776
2:65613087	A	G	28	18	CATGTGGGGAGAGTGCGCTCG	-0.108696	0.0193269	-0.464551	0.00881398
2:65613093	A	G	27	19	GGGAGAGTGCGCTCGCCAAGC	-0.0869565	0.0036935	0.488221	0.00158831
2:71191893	C	A	66	58	GAAGAGGCCTCGGCTTCGACC	-0.0322581	-0.0217634	0.491506	-0.0232692
2:89862078	C	T	85	88	AAGGACTTCCTTGGGGAAGTT	0.00867052	-0.0204845	0.412857	-0.0226841
2:91750424	C	T	39	55	GGAAAATTCCTGGGCTGTGCC	0.0851064	-0.0155984	-0.54927	-0.0260435
2:96629235	A	G	17	29	AGGGATGCCCAGGCGGCCTGG	0.130435	0.00499169	0.227357	0.000651467
2:102507573	C	T	27	13	GCACTGCAGGCGGATTCTTTA	-0.175	-0.0291588	-0.354807	-0.0376551
2:103327458	T	C	98	196	TATGGGGTCGCACAGAGTCGG	0.166667	0.0385523	-0.101815	0.0306751
2:104116109	A	G	35	45	GGAGGGCAGGGCAAGCTAAGC	0.0625	0.0598701	0.113781	0.0533373
2:104134351	C	G	85	58	AGCCGCTTTTGCCGCAACACT	-0.0944056	-0.0119618	0.099802	-0.017
2:104134353	T	C	88	60	CCGCTTTTGCCGCAACACTCC	-0.0945946	0.0128551	0.659918	0.0119961
2:104134591	A	G	86	51	GGGAGTTCCCGGTGGTGGGCT	-0.127737	0.00880089	0.271182	0.00474572
2:104790339	A	G	49	41	CTCGGCTACCAGCTGCCCCTG	-0.0444444	0.00922711	0.621426	0.00812407
2:106063695	C	T	37	26	ATCTCAGGGACACAGTATTCA	-0.0873016	-0.0321556	-0.257041	-0.0397579
2:110609012	A	G	19	38	TGCTGCTGCTGCGTCACTTCA	0.166667	0.0244097	0.125087	0.0187687
2:110609013	A	C	19	38	GCTGCTGCTGCGTCACTTCAG	0.166667	0.00850336	0.305045	0.00474122
2:110819972	A	G	72	107	GCTGGACCCCAAACGCGAGGC	0.0977654	-0.00846058	0.188894	-0.012824
2:113273563	A	G	20	30	GTTCTTGCCTAGAGAATCCCA	0.1	0.0452851	-0.760524	0.0316866
2:118594778	A	G	36	51	CTGAGGCGCTGACCAGAGCCA	0.0862069	0.0219564	-0.058898	0.0148147
2:119332087	A	G	17	27	CTTGCTGGGCAGGGGCGAGGG	0.113636	-0.00422319	-0.107012	-0.011184
2:119414240	G	T	195	181	TTCTCAGTCCTTTGCATCGGA	-0.018617	-0.00731469	-0.972476	-0.0215245
2:119924824	A	G	38	11	CAACCTGGCGGGGCCTTGGGA	-0.27551	0.015765	0.384094	0.0125083
2:120908867	C	T	90	70	TGGATGTTTGCGTTTGGCCCA	-0.0625	0.000145836	-0.444915	-0.00977038
2:122249447	A	G	52	20	TGGACCATAAGGAAAGTGGGG	-0.222222	0.0280215	-0.566422	0.0164519
2:124332744	A	G	368	245	CTGGTCTATGGGCACCACGGG	-0.100326	0.0482584	-0.148492	0.0397685
2:125949483	C	T	25	38	TTGGGAGCCCCGCTCCTGGCT	0.103175	-0.0230257	-0.469988	-0.0326337
2:126368439	A	G	45	15	CCTTCCTGCCGTCCCTCAAAC	-0.25	0.0345148	0.746194	0.033899
2:127652369	A	C	21	43	GTGAGACCACACTTCTTCCAC	0.171875	0.000368277	-0.674322	-0.0114928
2:128189025	A	C	49	98	TTCGGCCGGCATGGAGAAGCA	0.166667	0.0221935	0.932034	0.0234258
2:128217445	C	T	46	59	TCTCAGTCCCCAGACATCTCT	0.0619048	-0.00431558	0.290644	-0.00791167
2:129288810	C	T	76	63	TTTCCCGCGCCCCTCCCCCGC	-0.0467626	-0.0143737	-0.213984	-0.0220111
2:130361871	A	G	28	50	AAGGTCATGCAGAGGAGACCT	0.141026	0.015357	0.496963	0.0130638
2:130522900	C	G	21	14	GTGCAGGTCACAGGGTGCCAC	-0.1	0.00493772	0.413148	0.00216977
2:130704204	A	G	20	76	CTGGCCTCCCGGGGCAGCATT	0.291667	0.0196347	0.257277	0.0152187
2:131971765	A	G	127	68	GCCGAGTCCAGGACCAATCGG	-0.151282	0.0499815	-0.346503	0.0397786
2:131985093	T	G	47	18	GTCCTGCCAGGCACTGGCCAC	-0.223077	0.0426372	-0.652154	0.0300146
2:131985101	T	C	38	16	AGGCACTGGCCACCGGGCTTA	-0.203704	0.0357809	-1.44435	0.0166133
2:132505348	C	T	25	17	GCTCTGCCCATGTCCTCACAC	-0.0952381	-0.00881369	-0.789035	-0.0214387
2:132919429	G	A	17	26	TGGCAGGCTGAACAAATCCAA	0.104651	-0.03283	-0.337041	-0.0410936
2:132919444	C	T	15	28	ATCCAAGAAGTCTCATGGCAG	0.151163	-0.0453619	0.198899	-0.0488122
2:132919449	C	T	16	28	AGAAGTCTCATGGCAGCCCCT	0.136364	-0.0191423	-0.171133	-0.0263104
2:132968980	C	T	28	25	AGGTCATCAGCCCAGGGAGAG	-0.0283019	-0.0636895	-0.229772	-0.0703532
2:133635436	T	C	30	39	GGCTCCAGGCCCCAGGCTCTG	0.0652174	0.0431448	0.019739	0.0361923
2:134086536	A	G	39	20	GCTCTGCGGCGGGGAGGGTCT	-0.161017	0.0190219	0.161642	0.013811
2:134114984	C	G	36	33	GAGCTCATCCGTCTTCCTCTC	-0.0217391	0.00264259	0.404665	-0.00014556
2:134184173	C	G	36	57	TCCGGCTTCGCCCTTCCCACT	0.112903	-0.00447483	1.30976	0.000550358
2:134681497	A	G	32	9	TGGCGCTCGGAGCCCCAGGGC	-0.280488	0.0475031	-0.327706	0.0375147
2:134758257	A	G	26	15	CCCGGACAAGGAATCACAGAG	-0.134146	0.0114921	-0.985559	-0.00325055
2:135042729	C	T	229	89	CAGCAGGAGATGGGGGAAGCG	-0.220126	-0.0275012	0.100299	-0.0321863
2:135042746	G	A	284	126	AGCGGGCGACAGGGGAGCCGC	-0.192683	-0.0217182	-0.1626	-0.0287563
2:135042787	G	A	197	81	CCCCACCATCAGACAGAGTCT	-0.208633	-0.00385271	-0.87612	-0.0173254
2:135056198	A	G	28	21	CCTATGCCGCAGGCGGCCAGA	-0.0714286	0.0088357	-0.373279	-0.000669863
2:135086039	C	T	43	47	TCAGCGCCTCCGCTGGCGGCC	0.0222222	-0.0177295	-0.653502	-0.0290082
2:135091551	C	T	59	63	ACAGTCTCTCCTTGGTCCCCG	0.0163934	-0.0316411	1.0134	-0.028512
2:135091560	C	T	39	9	CCTTGGTCCCCGCGTCCTGGG	-0.3125	-0.0132838	-0.103273	-0.0200095
2:135105419	A	G	34	22	CACCCTCAGCGGCCCTGCTCG	-0.107143	0.0346523	0.429843	0.0313584
2:135145881	C	T	61	15	CAGCAGGTCTTCAGGAGAGAC	-0.302632	-0.00465868	0.650911	-0.00520063
2:135265964	A	G	52	43	GAAGCTTCCCGGGGAAGGACC	-0.0473684	0.0414531	0.771319	0.040894
2:135294795	A	G	34	9	AACTCGCCGCAGCCCTCACCG	-0.290698	0.0101758	-0.503709	-0.000462745
2:135294855	A	G	28	40	GTCTCCCTCCATGCACCACGC	0.0882353	0.0346877	0.638057	0.0331536
2:135604700	C	T	34	26	TGAACACCCCCTGGAAGCAGG	-0.0666667	-0.0407505	0.047009	-0.0455888
2:135820339	C	G	74	28	GAAGACTCAGCTCCTTACTGC	-0.22549	-0.000465994	-0.339114	-0.00947381
2:135874069	A	C	32	46	GTGGGAAATGAGACACAGAGT	0.0897436	0.00697713	0.60296	0.00576846
3:928100	T	C	39	52	CATTTCCTTCTCCAGGGGATC	0.0714286	0.0170829	0.398051	0.0139146
3:928122	A	G	29	35	TCCCGACCCAAGAATCGAACC	0.046875	-0.00522966	-0.150928	-0.0125392
3:928142	T	C	34	53	CCCGGTCTCCTGCATTGCAGG	0.109195	0.0168507	0.944277	0.0183066
3:1262256	C	G	57	68	AATGTGGCAAGGCTAATACCA	0.044	0.00710628	0.123953	0.00184418
3:1628896	C	T	15	24	CTGGCTAGGGCAGCAGGAAAT	0.115385	-0.0514014	-0.16948	-0.0578312
3:4513648	A	G	50	18	GTCTGCCCCAATGAGGGCCAG	-0.235294	0.027466	-0.54092	0.0161245
3:7941730	C	T	132	153	GGCCAGGGCCTTGCCAGGCCA	0.0368421	-0.0162539	0.389546	-0.0187456
3:8143310	C	T	157	281	GGTAAGCCCATGGGTCGAACG	0.141553	-0.030738	0.277772	-0.0338497
3:8143331	G	T	153	83	CTTCTCACTCGTGTGCGTGTT	-0.148305	-0.056085	0.248113	-0.0588784
3:11365136	A	G	10	35	GTCGGACACGACTGACGCCAC	0.277778	0.045317	-0.419756	0.0345993
3:11839888	C	T	54	32	ATCCCAGGGATGGTGGAGCCT	-0.127907	-0.0359096	-1.00038	-0.0497134
3:13375400	G	T	31	63	GGGCCTTCCTTGATCACTTTC	0.170213	-0.0181425	1.1155	-0.0144531
3:13376340	A	G	112	38	GCCACACCTGACACTGGGGCT	-0.246667	0.022108	-0.047955	0.0150554
3:13376344	T	C	130	41	CACCTGACACTGGGGCTCCCC	-0.260234	0.0221357	0.155555	0.0168034
3:13376450	C	T	85	20	ACTGCTGTCTCATCACCAGGA	-0.309524	-0.00237667	0.525655	-0.00402903
3:13376462	C	T	20	86	TCACCAGGATTTGAGCAGCTC	0.311321	0.00261586	1.13835	0.00603239
3:13376473	C	T	77	12	TGAGCAGCTCCTGCAGGCTCA	-0.365169	-0.0259079	0.413431	-0.0279809
3:13376482	C	A	58	9	CCTGCAGGCTCATTCTTCAAC	-0.365672	-0.0170767	0.35515	-0.0198408
3:13376485	T	C	57	8	GCAGGCTCATTCTTCAACCTT	-0.376923	-0.0261635	-0.788035	-0.0383905
3:13376488	T	C	56	8	GGCTCATTCTTCAACCTTCTC	-0.375	0.0359634	-0.157423	0.0276741
3:13623927	A	G	15	46	CCTCCCCAGGGGCTCCCCTGC	0.254098	0.0493697	-0.232874	0.0401413
3:13948904	C	T	22	61	GCAGAGGCCCCGGCTTCCACC	0.23494	0.00641567	-0.084655	-0.000594927
3:14162218	A	G	33	50	ATGTCCTTGAGCAGCCTCAGG	0.10241	0.00261214	0.115502	-0.00262051
3:14789764	C	T	143	115	GCGGTGAAGGTTCTCGGAGAC	-0.0542636	-0.00785923	-0.295359	-0.0163311
3:15306343	A	C	63	41	CTCCTCACCCCCCAACACCCT	-0.105769	-0.0302414	-0.28159	-0.0380942
3:15548054	C	G	82	48	GGCCCGGGGGGGCCGGCATCC	-0.130769	-0.0223952	0.082201	-0.027348
3:20557246	A	T	136	76	CTCAGACCCCACCCCTCCCTT	-0.141509	0.0243505	0.421115	0.0212141
3:20611573	A	G	118	64	GGAGCAGGCAAAAAGCCACTG	-0.148352	0.00215678	-0.50887	-0.00834539
3:20698071	C	T	12	37	GCTGTGGCTCCGGGGCCCTCT	0.255102	-0.0340855	0.036667	-0.0391609
3:20960159	A	G	20	28	GGTCTCCTGCGGGTTGCTTTG	0.0833333	0.0194341	0.289202	0.0152926
3:21114956	C	T	16	30	AACCGCCATCCAGGCCTCGAA	0.152174	-0.0424661	1.49992	-0.0349799
3:21453996	A	G	31	42	TTACGTTTCAGGGGCCGGCTC	0.0753425	0.0168462	0.376352	0.0134997
3:22688597	G	C	48	12	CGTGTCCTCAGAGGGTCAGCT	-0.3	-0.000739006	-0.089837	-0.00763278
3:22781032	C	T	86	15	CCTTGAACTTCCGTGCCTTTC	-0.351485	-0.0611041	0.078601	-0.0652182
3:22781116	G	T	12	68	TTGTCTCCTCTAAATTGCTCG	0.35	0.00106088	-0.77541	-0.0116706
3:22783791	T	C	306	85	AGCTGTGGTGTCTCATGGTGG	-0.282609	0.0125538	-0.246912	0.00403334
3:22783806	G	C	125	75	TGGTGGAGCCCAGGGCACTGA	-0.125	0.00166174	-0.63736	-0.00991583
3:22783866	G	A	274	82	ACTGGCAGGTGGGACACTGAC	-0.269663	-0.00937958	0.680712	-0.00956353
3:22783946	A	G	206	61	TCAGTGACTAAGAGAGGATGT	-0.271536	0.018837	0.120534	0.0132827
3:22784174	C	T	119	22	TCTGCAGCCCCTCCAGGTGGA	-0.343972	-0.019455	0.301451	-0.0226198
3:22784196	T	A	140	32	CCACAGCTCCTCAGGGCTCTC	-0.313953	-0.0223197	-0.765093	-0.0344389
3:22784231	A	C	29	109	GGATGAGAGTCCACGCCTCTC	0.289855	0.0151566	-1.0059	0.00015962
3:22784379	A	G	31	106	CCTGTGAAGAGGATGAGTGAG	0.273723	0.00686155	-0.15395	-0.000745026
3:22786164	C	T	175	27	ACTGGGCCGCCGTCTATGGGG	-0.366337	-0.00756849	-0.095984	-0.0143609
3:22786177	C	G	107	35	CTATGGGGTCGCATAGAGTCG	-0.253521	0.0375392	0.631612	0.0358866
3:22786211	C	T	20	56	CGACTTAGCACAGCATCAAAG	0.236842	-0.0485845	-0.035617	-0.0539455
3:22787202	A	G	85	244	GCGTCAGGTGATCAAGAGCCT	0.241641	0.00141435	0.286793	-0.00234296
3:22789882	A	C	31	41	GCTTCCAGGAACTCACTGGAG	0.0694444	0.0105716	-1.05753	-0.004759
3:22789922	C	T	68	33	AGTAAATGGCTCCCTAAAGGG	-0.173267	-0.0104304	0.847357	-0.0091816
3:22794568	A	G	71	25	TTGCAACCCCGTGGACTGTAG	-0.239583	0.0317682	-0.126519	0.0238344
3:22800306	T	C	36	182	GGGGCCGGGCCTCCGATGACC	0.334862	0.0157553	-0.796341	0.00251697
3:22800344	A	C	32	185	CAGGGTCCTGCGGGGACGCCA	0.352535	0.0162447	-0.125028	0.008672
3:22800375	C	T	24	155	CCCCACCTCCTCGTGGTCCAC	0.365922	-0.0171074	-0.075118	-0.0235092
3:22800377	A	G	23	153	CCACCTCCTCGTGGTCCACGC	0.369318	0.0366682	0.131496	0.0308061
3:22800385	T	C	26	155	TCGTGGTCCACGCACCTGTGC	0.356354	0.0308348	0.208277	0.025753
3:22800551	G	T	78	293	AGCGCGCACCGGAGGCGCAGT	0.289757	-0.0222717	0.08478	-0.0272054
3:22800688	A	C	70	233	TGCCATCACACCGTGGAAACA	0.268977	0.0306506	-0.229462	0.0218714
3:22800708	T	C	65	228	ACGGCCGTCTCGCTCTCCACC	0.278157	0.0235766	0.427324	0.02051
3:22800719	G	A	62	220	GCTCTCCACCAGCTGAGCCGT	0.280142	-0.00136512	0.29505	-0.0049902
3:22800727	T	C	58	213	CCAGCTGAGCCGTGTGGTTCG	0.285978	0.0174551	0.058165	0.0114043
3:22800733	A	G	50	191	GAGCCGTGTGGTTCGCAACCG	0.292531	0.025759	-0.457391	0.0151622
3:22800734	C	T	50	191	AGCCGTGTGGTTCGCAACCGC	0.292531	-0.0273138	-0.106499	-0.0337518
3:22800740	G	A	47	188	GTGGTTCGCAACCGCGCGGTC	0.3	-0.00989976	0.284742	-0.0134204
3:22800755	A	G	34	158	GCGGTCCCAGGACTTCCCTCC	0.322917	-0.000515973	-0.66976	-0.0123186
3:22800764	T	C	28	154	GGACTTCCCTCCCTCCCGGCG	0.346154	0.0178016	-1.04601	0.00240603
3:22800826	A	G	24	120	CTTCCTCCGCGACGCCAGCGG	0.333333	0.0102989	0.460988	0.0078151
3:22800840	T	C	22	108	CCAGCGGGCGCCTGACTCGCC	0.330769	0.0436846	0.242414	0.038603
3:22800842	C	T	21	114	AGCGGGCGCCTGACTCGCCAG	0.344444	-0.0212648	-0.218137	-0.0287827
3:22800851	G	A	25	113	CTGACTCGCCAGCCGGCGGCC	0.318841	0.0043268	-0.474318	-0.00593191
3:22800853	T	C	25	110	GACTCGCCAGCCGGCGGCCGT	0.314815	0.0334291	-0.685035	0.0207351
3:22800878	A	G	20	110	ACAGCTTTGGGCGCAGTGCAA	0.346154	0.0354946	-0.429859	0.024912
3:22800886	G	C	20	108	GGGCGCAGTGCAATGAGAGGA	0.34375	-0.00252056	-0.04568	-0.00900094
3:23151247	A	G	15	46	TTCCAGCTGAGGCCCAGTGCC	0.254098	0.0378345	0.117868	0.031831
3:30620535	A	G	64	117	GCTGCCCTCCGTCTGGGTTCC	0.146409	0.0370287	-0.175034	0.0285665
3:32942564	C	G	51	33	CCCAGAAAGCCACTGCCACAG	-0.107143	-0.00289335	0.746789	-0.00266418
3:45338899	A	C	8	33	GGGATTCTCCAGGCAAGAATA	0.304878	0.00440938	1.09328	0.00740451
3:45468847	A	G	9	33	CCCAGGGCTCAAACCCAGGTC	0.285714	0.0318819	0.774155	0.0315617
3:48719459	C	G	30	44	TCTGTGGGGTCGCACAGAGTT	0.0945946	-0.044977	-1.06109	-0.0590905
3:49513345	C	G	43	34	GAGAGGCAGAGCTAGAAGATG	-0.0584416	0.0288786	0.108959	0.0230009
3:50499384	C	T	169	165	CTTAGGTCGGCGTGTTCGGAG	-0.00598802	-0.0382254	-0.586473	-0.0484771
3:53647658	C	T	342	213	ACGACGATCTTCCCTTGCGTG	-0.116216	-0.0212106	0.396374	-0.0235333
3:53763960	G	T	30	44	GGTGAGGCGAGAACAGGTAAC	0.0945946	-0.0177469	0.414226	-0.0199964
3:56651114	C	T	24	16	GACCCCAGCCCGGTGCTCAGG	-0.1	-0.0103146	0.351239	-0.0132636
3:56860760	C	T	13	41	GAGTCGGACACGACTGAAGCG	0.259259	-0.0197288	-2.08233	-0.0430449
3:57208115	C	T	134	54	CACGAAGAGTTGGACACGACT	-0.212766	-0.0289607	-1.84587	-0.05007
3:57208116	T	G	134	54	ACGAAGAGTTGGACACGACTG	-0.212766	0.00827612	-0.498403	-0.00227494
3:57674075	A	G	78	110	GGGCTGGAGAGCACAGGTATG	0.0851064	0.0709056	-0.24438	0.0610965
3:57674083	G	A	79	109	GAGCACAGGTATGCTCGCCAG	0.0797872	0.000889432	0.465312	-0.00134652
3:57674107	C	G	146	110	TTGCACCAACCTTCACCCAAC	-0.0703125	-0.0262809	0.111413	-0.0308994
3:62430991	C	G	28	16	GGTCTCCTGTGCCCCTTATCA	-0.136364	-0.0178616	-0.697159	-0.0295065
3:62430998	G	A	25	16	TGTGCCCCTTATCACCATCAC	-0.109756	0.00312923	-0.211462	-0.00487987
3:62632703	A	G	137	61	GCAGCCCGCTACTGCCCTCTC	-0.191919	0.00384815	-0.840222	-0.00949394
3:71783691	A	G	85	41	CTCCTTGGACATCGGGTTGGT	-0.174603	0.00840109	-0.076849	0.00141192
3:73498595	C	T	34	17	TCCATGGGGTCGCTAGAGTCG	-0.166667	-0.053921	-1.19177	-0.0689387
3:87264701	A	G	123	49	GAAGTGCGGGGGGGGGCCAGG	-0.215116	0.010206	-0.900416	-0.0037878
3:88161979	A	C	66	34	GAGGCGTTCACGGCGGAAGCC	-0.16	0.0120679	-0.588286	0.000671641
3:91662997	C	T	16	26	AGTCGTGGCCCGGCTGCTGAA	0.119048	-0.0200893	-0.464315	-0.0297153
3:91726160	C	T	34	25	ATAGTTCCCCTGAGGCCCAGC	-0.0762712	-0.0250692	0.818636	-0.0237346
3:91761982	A	G	26	57	CCTTAGCTCCATCCCGTGTGG	0.186747	0.029906	0.627443	0.0283895
3:91761983	T	C	27	58	CTTAGCTCCATCCCGTGTGGG	0.182353	0.0170275	-0.027164	0.0102648
3:91761986	C	T	41	93	AGCTCCATCCCGTGTGGGCCT	0.19403	-0.023608	0.732787	-0.0230321
3:91761995	C	T	30	74	CCGTGTGGGCCTCTCCAGGCT	0.211538	-0.00358285	0.384826	-0.00639899
3:91885661	A	G	27	36	AGCTCACCTGGATCACAGGCT	0.0714286	0.0189181	-0.633831	0.00698294
3:92480230	A	G	27	31	ACCCTGCTCCGGGAATCTCTG	0.0344828	0.025363	0.222246	0.0205222
3:97539940	A	C	22	36	ACCCTCAGCACCCAGAGCCCC	0.12069	0.0331479	-0.526653	0.0217995
3:98695739	G	T	113	134	CAGCCAGCTGGATTCTCCATC	0.0425101	0.029811	-0.438002	0.0192872
3:101188530	A	G	33	20	CCTGATGCCAGGCAGCTCTGG	-0.122642	0.0157967	-0.407089	0.005849
3:102476918	A	G	20	27	TGCAGGTCTCGGGCTCTAGAG	0.0744681	0.036118	0.858566	0.0364165
3:102478410	C	T	109	117	CCTCGACTGGTGTGGCTCTGT	0.0176991	-0.0234536	-0.462401	-0.0329878
3:102479875	C	T	188	142	CCAGCCAAACTGAGCTGCCTG	-0.069697	-0.00280301	-0.606923	-0.014023
3:103499207	A	G	11	45	TGGGGGGCCCGGAGCAGGCTT	0.303571	0.0316611	-0.084984	0.0240809
3:103499219	T	C	26	31	AGCAGGCTTTCCCACAGTCTG	0.0438596	0.0103882	-1.06981	-0.00504212
3:103502775	A	G	166	116	GGCCTGTGCAGCACCCCGGGT	-0.0886525	0.0314188	-0.332278	0.0217529
3:104388331	G	T	40	10	CGTGTCCGACTCTTTGCGATC	-0.3	-0.0145284	0.32437	-0.01761
3:104417523	A	G	20	32	GCCCAGTGTTGCCCAGCACAA	0.115385	0.0460051	0.490262	0.0429672
3:108402704	A	G	33	38	CAGGGCAGAGAAAAGGGGACA	0.0352113	0.0267701	0.158426	0.021358
3:109482201	C	T	93	69	CTTAATCCCGCAGCGAGAGGG	-0.0740741	-0.000275379	0.700132	-0.000499523
3:109491362	C	T	129	115	TGGCTGGAGTCACTTGGTCAG	-0.0286885	-0.0216682	-0.238814	-0.0293518
3:109491364	C	A	132	115	GCTGGAGTCACTTGGTCAGTC	-0.034413	-0.0341114	-0.278393	-0.0418503
3:109666597	C	T	52	33	GCGGGGCAACTTGCACCAGCA	-0.111765	-0.0125835	-0.258443	-0.0206371
3:110912090	A	G	74	104	CCTGCAGGGTAAGAGCTTTGG	0.0842697	0.0239185	-0.362396	0.0141663
3:112802540	A	G	99	119	CAGCTCTGTGGACCGGCTCCC	0.0458716	0.0320678	0.163176	0.026577
3:113341356	C	T	25	26	TGTCTGTGCGTCGGGCGATGG	0.00980392	0.0082597	0.145124	0.00315073
3:114168742	T	G	24	45	GGCCCAGGGAGGGTTGGCCAG	0.152174	0.0187817	0.827294	0.0192049
3:114577057	C	T	100	75	CCTGAGTTTGTCCCCCACCAG	-0.0714286	-0.0339719	0.837161	-0.0322808
3:114806481	A	C	34	88	CCACTCTTCCAAGGGTCCCAC	0.221311	0.0145252	-0.315749	0.00537837
3:115024477	C	T	32	19	GTCCCCGACCCGGTCTCAACA	-0.127451	-0.0280122	-1.38034	-0.0452062
3:115233596	A	C	31	23	GTGGCTCATAAAGGGCTGGGG	-0.0740741	0.0187905	-0.270231	0.0099328
3:115233633	C	T	34	37	TGGGTCGGAGCGTGTGACGAG	0.0211268	-0.0297702	-0.166139	-0.0366574
3:116676247	C	T	17	23	ACTAACGCCTCGCGGTGACGG	0.075	-0.0452467	-0.224923	-0.0522835
3:116937511	C	T	34	79	TCAGGGTCACCTGTGGGGTGC	0.199115	-0.0329469	0.76626	-0.0318783
3:116960234	A	C	34	33	TCAGCTGTGGCCCGCCAGGCT	-0.00746269	0.00729741	0.046688	0.00137766
3:117043165	C	G	80	40	CGCTCCTCCCCGGCCGCCGGC	-0.166667	-0.00656829	-0.309237	-0.0151864
3:117543516	C	T	22	60	CGGCTGGGGCCGCCCTGCCTC	0.231707	-0.0272929	0.462099	-0.0289233
3:117900073	C	G	19	30	GATGCCCTGGGCTGACACCTG	0.112245	-0.0443523	0.167563	-0.0480903
3:117901623	A	G	31	23	GCACAGCCGCATGTGTGGCAG	-0.0740741	0.0276058	0.196976	0.022501
3:117930095	C	G	56	13	GGGCTGCAGCGCGCCAGGCTC	-0.311594	0.0230622	-0.098033	0.0155647
3:118376119	A	G	42	56	AGGCTCTGGGGGCACGGACTC	0.0714286	0.0250411	-0.980183	0.0100396
3:118753752	C	T	14	57	TGCCCGGAGCCAGGGACCCGC	0.302817	-0.044542	1.04459	-0.0408595
3:118769011	C	A	40	77	GCTGGGTCTTCCAACCCTACA	0.15812	-0.0388378	0.068627	-0.0435362
3:118769012	C	A	58	85	CTGGGTCTTCCAACCCTACAG	0.0944056	-0.0325426	-0.264467	-0.040199
3:118769040	C	G	80	48	CTTGCTTCAGGTCACCACACA	-0.125	-0.0227104	0.005484	-0.0283048
3:118769085	C	T	50	84	CAAACTGGCCCTGGCCACTGA	0.126866	-0.0206052	-0.52972	-0.0307727
3:118769265	A	G	85	28	AGGGTGCCGGGCAGCTCCCAG	-0.252212	0.0520731	-0.75348	0.0383817
3:118775612	C	T	39	25	GGGCTCCTGTCGGACCAGGTA	-0.109375	-0.0335769	-0.08237	-0.0396702
3:119808358	G	C	25	56	AGTCTCACGGGACCTAAGTGC	0.191358	0.0103014	0.45611	0.00777633
3:119972628	A	C	158	101	CCGGAGAACACGCGTCAGGGT	-0.110039	-0.00455863	-0.429627	-0.0142399
3:120149839	C	T	19	27	CTCTGAGGCCCGAGACTCACG	0.0869565	-0.0427347	-0.383154	-0.0511659
3:120260724	C	T	49	41	GGGCCTGGCCTTCCTGAAGAG	-0.0444444	-0.0126255	-0.198444	-0.0201708
3:120545844	A	G	176	155	CTCCAGGCCTGCAGCTGTCAG	-0.0317221	0.0279945	-0.522886	0.0167937
3:120545845	A	C	178	155	TCCAGGCCTGCAGCTGTCAGC	-0.0345345	0.0616679	-0.903721	0.0464907
3:120648783	A	G	71	61	CTGGCCCTCCACAGGGCCAGG	-0.0378788	0.023686	0.170864	0.0184483
3:120648822	C	T	70	61	GCTGCTTTCATGGCCAGTCCC	-0.0343511	-0.0105614	-0.448465	-0.0202672
4:2244936	C	G	29	45	GGAGGCCTGGCGTGCTGCGAT	0.108108	-0.0311105	-0.712737	-0.0425897
4:5748527	A	C	32	17	CTTTCAGGACCACGTCTCCCC	-0.153061	0.00504233	-0.390881	-0.0045269
4:15479342	G	T	43	13	GAGCACAAGCGCTAGGGTGCT	-0.267857	0.00911888	0.118914	0.00376898
4:17225027	A	G	50	31	TCCTTCTCCAATGCATGAAAG	-0.117284	0.031486	-0.13922	0.0234511
4:31870995	A	G	33	44	AGCTGCCATCAGGCCATGACC	0.0714286	0.0165729	0.303782	0.0126189
4:31879236	A	G	28	23	AGGAGGCGGTGGGACTGATGG	-0.0490196	0.032121	-0.049456	0.0248309
4:39872767	C	T	43	32	TGCCAACCCACGCCTCCGCCA	-0.0733333	-0.0249569	-0.221178	-0.0324175
4:39872770	C	A	45	32	CAACCCACGCCTCCGCCAGAG	-0.0844156	-0.00691549	-0.042448	-0.0132699
4:39872777	A	G	45	31	CGCCTCCGCCAGAGACTCCTG	-0.0921053	-9.65e-05	0.254228	-0.00409524
4:40900120	A	C	24	15	AGGCAGGCTTCAGTTGTCGTG	-0.115385	0.00450507	-0.520749	-0.00615028
4:44000831	G	A	74	88	GGCAGCGGCCACTCTTAAAAC	0.0432099	-0.0135104	0.022482	-0.0191677
4:44058655	C	G	31	57	TACGACGAGGCGCAGAAGGAG	0.147727	-0.0202564	0.172983	-0.0244896
4:47813440	A	G	167	224	GGTGCCGCGGGCCCGGGAACA	0.07289	0.0221552	-0.076877	0.014857
4:49088295	T	G	52	74	GCACCTTGCCGCACCCCCCAC	0.0873016	-0.00792984	0.273121	-0.011593
4:65589735	C	T	25	18	TGGGCTACCGCCTGTGGGATC	-0.0813953	-0.00879022	-0.377358	-0.0179345
4:68473999	C	T	57	119	AGGACCTCGCTCCTTCTTCCC	0.176136	-0.0271677	0.477301	-0.0286723
4:74574028	C	T	76	102	CCCAGTACTGCGGTGGCGTTT	0.0730337	-0.0456184	-0.616816	-0.0559607
4:74922173	A	G	66	43	CGCTCATCCCAGCCTCCTGCT	-0.105505	0.00672625	0.319151	0.0031233
4:74960117	C	G	51	17	CGGACGAGCTCTCCCTGCCGC	-0.25	-0.013257	0.480659	-0.0150456
4:75018385	C	T	50	71	GCCATGTCCCTGTGGGGCCAT	0.0867769	-0.0152387	1.02727	-0.0123606
4:77026429	A	C	15	25	GGCTCTACCCCGAATCTGATC	0.125	0.0159212	0.466108	0.0133545
4:77161245	A	G	28	31	GTTCACTCCCAGGCAGGGAGC	0.0254237	0.00151068	0.234136	-0.00269406
4:77371371	C	T	91	74	CCAAAAGCATCTGTTCCCGTC	-0.0515152	0.00231864	0.281781	-0.00150136
4:81245147	A	G	50	110	ACGACACTGCAGCTCTGATGT	0.1875	0.00740653	0.048181	0.00149696
4:87179519	A	G	17	33	GACCAGTGGCAGAGGTGGGGG	0.16	-0.00287195	0.357532	-0.00593485
4:88232611	G	T	106	72	CCTTTGCGGTGCGTCAGTGAA	-0.0955056	-0.0105195	0.29246	-0.013961
4:88277883	C	T	21	48	CCAGTCCTTATTCTAAGCAAT	0.195652	0.00819309	0.086077	0.00258631
4:88277903	T	G	24	45	TGCAGCCCGTGCCTCCCTGCC	0.152174	0.000503377	-1.31368	-0.0167673
4:95317657	A	G	47	25	GAAGGACAGGGCAGCGGTTAT	-0.152778	0.0345681	0.408968	0.0310995
4:95382406	A	G	96	74	TTCTAGCCCCGCCCTTGTCTG	-0.0647059	0.0467969	0.802737	0.0463835
4:95958559	T	G	33	48	TGGCCGAGACGCCGAGACGCG	0.0925926	-0.00207156	0.502065	-0.00393025
4:98131780	C	G	47	47	CCGTAAGTCCCCCGGCCCGAG	0	0.00915462	0.730351	0.00897429
4:98957479	G	A	57	41	AAGGTGTGCCAGTTGTACACC	-0.0816327	-0.0133234	-0.162285	-0.0205473
4:98975024	A	G	91	50	GACCTCGATCGTGCCCTGTGT	-0.14539	0.0319631	0.542428	0.0296816
4:100633621	G	T	62	32	CCCACTCCAGTGTTCTTGCCT	-0.159574	-0.0215728	-0.363356	-0.0303117
4:101686946	A	G	32	43	AGTCAGACACAACTGAAATGA	0.0733333	0.00120746	1.33015	0.00627752
4:105484116	C	T	55	26	GGGGGAGGCCCGTAGAGGGCT	-0.179012	-0.0491784	-0.950755	-0.0622646
4:107177139	C	T	36	31	ACAGATTGAGCGAGAACTGTG	-0.0373134	-0.0499025	-0.39466	-0.0582701
4:107489339	G	T	17	28	CAAGGTCAACTTCCACACTGC	0.122222	0.00460523	0.041265	-0.00129992
4:110956829	A	G	9	38	GATGGTGAGCAGCTTTGCAGG	0.308511	-0.000980463	0.472262	-0.00311567
4:111931017	C	G	137	157	ATCCGGTGCGCCTGTCCGGGG	0.0340136	0.00991723	0.695856	0.00942808
4:112261793	C	T	64	40	AAGAAGGGGTTTATCAGAGGG	-0.115385	0.00175724	0.062308	-0.00390604
4:112828352	G	A	118	35	TGTGTAAACAGCGTGCACTGA	-0.271242	-0.0133171	0.523175	-0.0147448
4:112828368	C	G	161	29	ACTGAAGAAAGCATGCAGAGG	-0.347368	0.0166556	-0.171173	0.00868345
4:112828846	C	T	247	192	CCCTCTGCTGCCTCCCTGTCT	-0.0626424	-0.0414281	-0.361851	-0.0497085
4:112828949	C	G	146	49	CAGGGCTGACCGTCCTCGGCC	-0.248718	-0.0317905	-0.187221	-0.0388106
4:112828956	G	A	93	23	GACCGTCCTCGGCCGGAATCT	-0.301724	-0.0181436	-0.535096	-0.0284118
4:112829482	C	T	124	77	AATGCCCCTCCGTCCCACGTC	-0.116915	-0.0112437	-0.600572	-0.0222205
4:112829517	T	C	316	109	CATTCATCGGCGGTGCCCAGC	-0.243529	0.0387444	0.284096	0.0341262
4:112829526	G	A	612	176	GCGGTGCCCAGCCTGGCCTGG	-0.27665	-0.049862	0.00272	-0.0548702
4:112829791	C	T	511	162	CTGCTTCCAGTGCTGACTGCT	-0.259287	0.000225237	-0.417155	-0.00945802
4:112829805	G	A	185	75	GACTGCTAAGGTTTGCAGCTG	-0.211538	-0.00246729	-0.405634	-0.0119927
4:112831092	A	G	192	84	GCCTGTTACCGTGTTTTCTCT	-0.195652	0.0433382	0.371358	0.0393547
4:112831108	C	T	217	93	TCTCTGCCAATGCCCTTGACA	-0.2	-0.0263663	-0.911661	-0.0396341
4:112831126	C	T	243	132	ACAGCCCGGCTGCCTGCTCTG	-0.148	-0.00757228	0.178332	-0.012045
4:112831128	T	C	239	134	AGCCCGGCTGCCTGCTCTGTG	-0.140751	0.0331729	-0.710645	0.0202681
4:112831159	A	G	220	94	TATTCCAGCTGCAGAATTCTC	-0.200637	0.0425527	0.091146	0.0362174
4:112831181	C	G	78	216	CCTGAGAATTCCAGGGACAGG	0.234694	-0.00374129	0.337678	-0.00695256
4:112831213	C	T	79	223	TAGTCACCGTCCCTCGGACGG	0.238411	-0.00204856	0.217608	-0.00631316
4:112831215	C	T	70	207	GTCACCGTCCCTCGGACGGAG	0.247292	-0.0259833	0.258805	-0.0293622
4:112831222	G	A	73	207	TCCCTCGGACGGAGCTCATTC	0.239286	-0.0223348	-0.817259	-0.0348949
4:112831226	C	T	74	222	TCGGACGGAGCTCATTCTCCC	0.25	-0.0553858	-0.007101	-0.060353
4:112831239	T	C	72	221	ATTCTCCCCGTGCTTCCCATG	0.254266	0.0142458	0.529393	0.0122518
4:112831249	G	A	78	224	TGCTTCCCATGTGACCTGTGA	0.241722	-0.0313877	0.478257	-0.0327895
4:112838494	C	T	82	21	GGGCTACAGTCCATGGGGTCG	-0.296117	-0.0385911	-0.08744	-0.0446147
4:112838504	G	A	64	15	CCATGGGGTCGCACAGAGTTG	-0.310127	-0.0577209	-1.63808	-0.0764274
4:112840918	A	G	138	26	TTTCCAAAGCGCTTCCTTCAA	-0.341463	0.0203475	0.301672	0.0162909
4:112840928	G	A	171	36	GCTTCCTTCAATGTCCATTTC	-0.326087	-0.00331794	-0.048987	-0.00980839
4:112840984	T	C	374	66	ACAGGTACCACCCCACCCTGG	-0.35	0.0525279	-0.216829	0.0433643
4:112840996	C	T	71	399	CCACCCTGGCCGCCTGCACCC	0.348936	-0.0140973	0.473074	-0.0159312
4:112841003	A	G	80	130	GGCCGCCTGCACCCCACCTGG	0.119048	0.0497843	-0.048019	0.0421098
4:112841018	T	C	424	86	ACCTGGCAGGCGGAGGAGATG	-0.331373	0.0274225	0.679372	0.0264009
4:112841033	G	T	333	59	GAGATGCATGTCGGGGAGAGT	-0.34949	0.00792144	-0.362301	-0.00147076
4:112848997	C	G	205	105	CCCTGCTGATCTGGCGTAGCT	-0.16129	-0.00967742	-0.141083	-0.0168039
4:112848998	T	C	205	105	CCTGCTGATCTGGCGTAGCTT	-0.16129	0.0158532	0.452741	0.0131749
4:112870611	C	T	71	34	TAGGTTGCTCTGCTGGGAACC	-0.17619	-0.0190071	0.475964	-0.0207062
4:112870612	A	G	92	64	AGGTTGCTCTGCTGGGAACCA	-0.0897436	0.0256412	0.357116	0.0219346
4:112888728	A	G	197	91	TCCCAGGTCCAAGCAGCTCAG	-0.184028	-0.00949565	-0.255455	-0.0175933
4:112937151	A	G	87	282	CTCCTCTGAGAGCCCAGGCAG	0.264228	0.0398307	-0.221641	0.0309115
4:112946623	G	A	67	118	GCGAAGCTTTGTGAAATGCTG	0.137838	0.000103207	-0.58089	-0.0109619
4:112946738	T	C	73	212	AGCGTCCGGTCCCCAAATCCG	0.24386	0.0249003	0.543499	0.0227864
4:112946750	T	C	119	184	CCAAATCCGCCTGGTTCGCAC	0.107261	0.0142503	-0.126464	0.00671028
4:112946757	C	G	165	212	CGCCTGGTTCGCACTGGGAAC	0.0623342	0.0186504	0.337528	0.0149351
4:113073859	A	G	75	131	CCAAAGGGGCAGCTCTGAGCA	0.135922	0.000797101	-0.235304	-0.00736125
4:113263819	G	A	154	57	CCGCAGTGTCGCCTTGAGCAG	-0.229858	-0.0540626	-0.330058	-0.0617905
4:113267511	C	A	316	65	CAACATGGAGAAGATCTGTCA	-0.329396	-0.00118945	-0.330554	-0.0101086
4:113280919	C	G	147	46	TGCTGACCATCGAGCAACTGG	-0.261658	0.00041635	-0.197576	-0.00741442
4:113319353	A	T	830	236	GAAAGGGCCGTTGTGGCGGGG	-0.278612	0.00276679	0.178771	-0.00193432
4:113319357	A	G	834	234	GGGCCGTTGTGGCGGGGACCG	-0.280899	0.002484	0.698734	0.00218608
4:113319387	A	T	704	204	CAGCTTGCCCTTCCAGGACCA	-0.27533	0.00776813	0.213833	0.00325121
4:113319394	G	A	766	226	CCCTTCCAGGACCACGTGTGC	-0.272177	-0.0272727	-0.592155	-0.0378184
4:113637401	A	G	79	48	ACGCGGTGGGGGTAGGGGGAG	-0.122047	0.0116642	-0.28896	0.00280813
4:117175388	A	G	20	34	TGCGCCTGGTGGGGCCAGGCT	0.12963	0.0278693	-0.464388	0.017166
4:119666652	C	T	47	49	TGGGAGGGGCTGTGGGCCAGG	0.0104167	-0.027088	0.508144	-0.0283336
5:500495	C	T	136	66	GCCCTTTTCCCGCTGAGCCTG	-0.173267	-0.0045019	-0.598483	-0.0156123
5:500520	A	G	64	101	GAAGGGGCCTGCACGACCCGG	0.112121	0.0262724	-0.452706	0.0157037
5:982186	C	T	8	35	CCCTGGAGTCTGTGCTCCACG	0.313953	-0.0167216	0.068129	-0.0219208
5:2496486	A	G	29	25	TGAGACGGCTAGATGGCATCA	-0.037037	0.00788317	-1.17719	-0.00839892
5:5416914	C	G	74	30	GCAGCCAGGGGGACACTGGGC	-0.211538	-0.018301	-1.07948	-0.033169
5:5421359	A	G	37	21	CCACTGCGGCGGCATTCACCT	-0.137931	0.0283157	0.790509	0.0282139
5:5514232	C	T	36	23	TCCCAGCCCACTGCACAGCGC	-0.110169	-0.00318592	0.330577	-0.0064697
5:5576360	A	C	114	205	GCCAGACTGCCGGGCACGCCA	0.142633	0.0300843	0.521823	0.0276707
5:5738638	C	T	89	90	GTCAGAGCAGTCCCAGCAGAC	0.0027933	-0.00292091	0.875844	-0.00159982
5:5864767	A	T	18	28	GCCCCAGCACAGGACCTGCAC	0.108696	-0.0160873	0.359337	-0.0188382
5:9112490	C	G	113	80	TTGGTCTAGGGGAGCCTTTGC	-0.0854922	-0.022999	-0.624266	-0.0339122
5:10671418	A	G	24	69	TTGTTTGCTGGAAAACAGGGG	0.241935	0.0136329	-0.037943	0.00685524
5:20645178	G	A	28	21	CTTATACCACAGGCTGTGTGA	-0.0714286	0.0135592	0.178785	0.00861591
5:22627087	A	C	125	49	TGCTCGTGGCCCCGCTGCACA	-0.218391	0.013824	-0.313388	0.00471293
5:24325385	C	T	90	28	GGGGCGGGGATGGGCACATAC	-0.262712	-0.015571	-0.128243	-0.0224565
5:25014710	C	T	15	25	CCAGATCAGCTGAATCAACCC	0.125	-0.0207257	-0.774736	-0.0329623
5:25668094	C	T	61	55	GCGGGGACACCGGGTCAGTTG	-0.0258621	-0.0143421	-1.03341	-0.0289094
5:25715714	A	C	18	47	GTCTCCCTCTCCTCTGCTTTT	0.223077	0.0390025	-0.502058	0.0277307
5:28610759	C	G	100	166	TTGGCGCTGGGACGGCGGGCG	0.12406	-0.0153887	0.226843	-0.0192756
5:29795373	C	T	65	80	TTATGCAAGGCGAGGCCACAC	0.0517241	-0.0280311	-0.050332	-0.033978
5:30713875	A	C	146	240	GCAGAGGGGACCCGGGGCCCT	0.121762	0.0301863	-1.20364	0.0131797
5:33920983	C	T	135	100	GCATACTCGGTGGACGGCGAC	-0.0744681	-0.0406978	-0.437467	-0.049634
5:34520037	A	G	227	332	AGCTGTGCGGATTCCCTAAAC	0.0939177	0.0308626	0.044422	0.0243946
5:36516265	C	G	30	31	GCCCAAATATGGAGCCCGTTC	0.00819672	0.00133147	-0.055919	-0.00532198
5:36516272	A	G	31	30	TATGGAGCCCGTTCACCACCA	-0.00819672	0.0251509	0.011635	0.0185339
5:41682191	A	G	28	16	GAGCCCTGCAGCAAGAGACCC	-0.136364	0.0141953	0.177354	0.00922555
5:45170142	C	T	17	23	TGCGACCCCATAGACGGCAGC	0.075	-0.0190845	-0.1574	-0.0261377
5:45170143	A	G	17	23	GCGACCCCATAGACGGCAGCC	0.075	-0.00158072	-0.14046	-0.00888367
5:47519269	C	T	70	40	GCCGATCCCACCCCCGAGGGG	-0.136364	-0.0310366	0.057685	-0.0360026
5:47522370	G	C	39	17	ACGACTGAAGCGACTTAGCAG	-0.196429	-0.0114182	0.455901	-0.0134574
5:49035604	C	T	61	122	CCCGGGGCCCCCGGCCCCCGC	0.166667	-0.0354257	-0.064352	-0.0413252
5:51275834	A	G	104	63	GACCGGCGTTGGCCCCGGGCG	-0.122754	-0.00479469	-0.700821	-0.0167639
5:52685259	A	G	46	12	TACCTTGGACAAGGGGTATCT	-0.293103	0.00895867	0.210354	0.0043856
5:54033910	G	A	30	22	CGACTGAAGCGACTTAGCAGC	-0.0769231	0.0141283	-1.16346	-0.00217798
5:56332715	C	T	35	30	TGGTCAGGGCCGACATGGTCA	-0.0384615	-0.0532107	-0.366313	-0.0612642
5:56798787	C	T	70	22	GGGCCAGTGGTGCCTAAGACA	-0.26087	0.000301889	-0.592041	-0.0108619
5:59811045	T	C	33	18	GCACGGGCTGCATCGCTTAGA	-0.147059	0.0347804	-0.558114	0.0231294
5:59811629	A	G	17	33	GTGTGGGCAGAGAGGCTACAT	0.16	0.0172037	-0.36853	0.00755037
5:59811642	A	G	17	35	GGCTACATGCACCGTGAGTGG	0.173077	0.0301576	0.647261	0.0288031
5:59811645	G	A	17	34	TACATGCACCGTGAGTGGGGG	0.166667	-0.0495691	-0.4755	-0.0586277
5:59811650	T	C	18	42	GCACCGTGAGTGGGGGCAGGC	0.2	0.029701	-0.176177	0.0213937
5:67956778	C	G	33	24	AGCAGCAGGGGTTTGAGTCAG	-0.0789474	-0.0249318	0.42515	-0.0269276
5:68092526	C	G	11	37	TTCCACCGCGCTCAGGAATAG	0.270833	-0.00632282	-0.033916	-0.0126184
5:71139113	A	G	29	21	GAGGGCCAGGAAGGGATTCTG	-0.08	-0.000462472	-0.577155	-0.0114833
5:71139122	T	C	68	35	GAAGGGATTCTGGAGATGCAG	-0.160194	0.0224388	1.35404	0.0272341
5:71139133	C	T	41	39	GGAGATGCAGCGCCCTGGGCA	-0.0125	-0.0230708	0.174764	-0.0272257
5:72551996	A	G	70	38	CTGGGGGGAGGGGGCCGCTCA	-0.148148	0.00938379	0.213394	0.00482688
5:72552002	A	G	69	38	GGAGGGGGCCGCTCAGCTCTC	-0.14486	0.0260467	0.013619	0.0194263
5:72552059	A	C	66	33	CCCCCACCCCCACTCAGGCGC	-0.166667	0.0132563	-0.492774	0.00264107
5:74276393	G	T	374	145	CTGCTAGGCTTGGGCTGATGG	-0.220617	0.00452918	0.524403	0.00271118
5:74433577	A	C	31	44	TGCACTGTTTAGGGGCCCCGG	0.0866667	0.00469816	0.992324	0.00683315
5:74905138	G	T	29	25	GCCCCCTGGTTCTGGCCCATG	-0.037037	-0.00724395	0.706418	-0.00725848
5:77950740	G	T	99	164	CCGCCTGCGGTCACCTGGGCT	0.123574	0.0141947	0.38747	0.0110017
5:77950754	G	A	106	175	CTGGGCTGCCAGTGCCCCCCC	0.122776	-0.00940915	-0.137694	-0.0165129
5:77950795	C	G	120	201	AAACGTGCGAGTGCCGGCGGG	0.126168	-0.00104679	-0.034326	-0.00746426
5:79808578	C	G	76	39	TTTTCTCGGCGGTTGTTGGGC	-0.16087	-0.00263357	0.026858	-0.00849802
5:79808580	C	T	75	37	TTCTCGGCGGTTGTTGGGCAG	-0.169643	-0.00885376	-0.669806	-0.0204696
5:88756031	A	G	94	55	GCCATTCCTCATCCCTGCACC	-0.130872	0.0425273	0.842265	0.0425441
5:88756039	A	T	96	57	TCATCCCTGCACCGGAGGCGA	-0.127451	-0.0144215	-0.091302	-0.0210205
5:96980113	A	G	22	65	CGGCTTCGGCACGTGAACTTG	0.247126	0.0168543	0.135477	0.0114708
5:96986834	C	T	51	32	CAGGGGACTCCGCCAGCAGGG	-0.114458	-0.0241737	-0.52064	-0.0341843
5:97945122	C	G	44	81	CCTTAGCGGGGCCAGAGCACG	0.148	0.00961365	-0.707507	-0.00273564
5:102516370	C	T	18	27	AGATGACCCCCGCATCCTCCT	0.1	-0.0163802	-0.753888	-0.0285381
5:103983143	C	T	24	67	CGGTGCCCTCTGCCGCTCGCT	0.236264	0.00529929	0.311631	0.00166479
5:104444968	G	T	21	25	GCTCCCATGAGCCTTTGCAGC	0.0434783	-0.0229603	0.289401	-0.0261483
5:106486783	A	C	28	18	TTGGCAGCACCCAAGGGCAGC	-0.108696	0.0529265	0.160252	0.0469426
5:106705897	A	G	26	47	AGGGGTGAGCATTTTTCCTCA	0.143836	0.00568039	1.03454	0.00815029
5:106705906	C	G	26	51	CATTTTTCCTCAAGGTCACAG	0.162338	-0.014301	-0.395619	-0.023476
5:109354107	G	T	58	114	GCAGGGCCTGGCGGAGGAGCC	0.162791	-0.0338873	-0.275468	-0.0416066
5:109354108	C	T	58	114	CAGGGCCTGGCGGAGGAGCCG	0.162791	-0.033864	-1.07783	-0.0483686
5:109840758	C	T	31	36	TCCTTTCCTCTCGCCCATCCC	0.0373134	-0.02649	0.505405	-0.0277722
5:110624276	C	G	64	59	ACGTGGGAGAGAGCGAGCCCA	-0.0203252	-0.0421385	-0.260052	-0.0495421
5:110677272	C	G	64	50	CCCTCCCATGGGAAGTTCCCG	-0.0614035	-0.0244329	-0.30688	-0.03263
5:112218872	C	T	125	46	GTACCCGCCTCCTGCTCTGCG	-0.230994	-0.0111923	-0.077191	-0.0177444
5:112643573	A	G	6	28	GATGGTGGCCGTGATCTTGCC	0.323529	0.0245004	1.13007	0.0273556
5:113119096	C	G	22	32	TCGAGGAATGCGTGTGTCAAA	0.0925926	-0.0130679	0.455655	-0.0150722
5:113671363	T	C	58	74	ATGACGCACTCCTTCCTCGGC	0.0606061	0.0474708	-0.093163	0.0394665
5:114692123	C	G	20	35	GTTGCAGGCTCTGTGTGTGTG	0.136364	0.00457878	-0.032583	-0.00195025
5:115278945	A	G	72	51	CACTTGGGCGGCCTGCGGACT	-0.0853659	0.023868	0.455411	0.0210324
5:115305881	C	T	25	26	AGCCCTGGGCTGTGTCACCCT	0.00980392	-0.029112	-0.287185	-0.0370376
5:115333750	A	G	73	74	CAAGTTCTAGAGGCCTCTGCG	0.00340136	0.026799	-0.78371	0.0134195
5:115333764	C	T	60	52	CTCTGCGGGCCCTTTCCGCTG	-0.0357143	-0.0204478	0.051934	-0.0257002
5:115425009	A	C	29	19	CTGCCTCGTGAGAAGCCAGAC	-0.104167	0.00631573	0.235054	0.00201086
5:116367555	C	T	236	153	GTGCTGGGCACGGCAGGAAGT	-0.106684	-0.047249	-0.110645	-0.0532745
5:116373995	A	G	145	189	CTGGGAGCACAGAGAGGCCTC	0.0658683	0.0359483	0.254802	0.0311451
5:116387830	A	G	113	145	GGCGGCTCTCGTCCTAACAGG	0.0620155	0.0420089	0.88857	0.0424288
5:116390229	A	G	57	68	AGGCCCATGGGATGGGGACAG	0.044	0.0294996	-0.218928	0.0208353
5:116391851	C	T	73	100	CAGGGCCCAGTGGCCTCCCGG	0.0780347	-0.0139197	-0.263241	-0.0219839
5:116391859	C	T	32	72	AGTGGCCTCCCGGCTCTGTCG	0.192308	-0.00529861	-0.5077	-0.0156235
5:116394656	A	G	106	84	TTCCATGGGCGATGCTGGGTG	-0.0578947	0.0176728	-0.184885	0.00956186
5:116512290	C	T	46	24	CAGTGTAGCATTGCATCGTGC	-0.157143	-0.00955664	-0.370329	-0.0186243
5:116521777	C	T	52	30	AATTCAGGAACTATCTTTTCC	-0.134146	0.00569384	-0.28423	-0.00298818
5:116708721	C	G	117	300	GTGAGCGGGGCCCAGGAGCGT	0.219424	-0.00846255	-0.618438	-0.0196528
5:116708733	A	G	117	299	CAGGAGCGTCAGAGCTGCCGT	0.21875	0.0137292	0.035263	0.00756844
5:116734681	T	C	296	93	CCCCGCAGGCCGCTGCGGTGG	-0.260925	0.0166518	-0.050429	0.00970076
5:116966230	A	G	35	36	TCTCAGAGCCATCCTGGGGAA	0.00704225	0.0168067	0.327203	0.0130455
5:116989561	A	G	23	85	CTGTCTCTGCGGGCGGTTGGA	0.287037	0.0378608	0.625435	0.0361488
5:116989563	A	G	21	75	GTCTCTGCGGGCGGTTGGAAT	0.28125	0.0607526	0.215379	0.0550592
5:117651431	C	T	26	18	CAAAGGGCTGTGTGTCACCGC	-0.0909091	-0.0250641	-0.511398	-0.0349765
5:117707597	C	G	42	9	ATGGACTCACGGGCTCGCATC	-0.323529	0.00909185	-0.770197	-0.00377583
5:117707598	C	G	42	9	TGGACTCACGGGCTCGCATCA	-0.323529	0.0220174	-0.030525	0.0151143
5:117771628	C	T	16	26	CTGATTCCTGCGGGGCATCTA	0.119048	-0.0269398	0.059688	-0.0319809
5:117812247	C	T	27	17	GGGGCTCTCACGTGGACCTGC	-0.113636	-0.00363685	0.377123	-0.00651691
5:119131786	C	T	21	13	GCTTGTCATCTCAAAGGGGCT	-0.117647	-0.00724653	-0.362427	-0.0162992
5:119372216	C	T	31	23	TGGGCATGGACGCAGGGGGCT	-0.0740741	-0.0594678	-0.563702	-0.06905
5:119372718	C	T	65	44	GCTGGGATCTCGCTTTCAGGC	-0.0963303	-0.0175606	-0.252505	-0.0254523
6:5855348	A	G	21	38	TCCCACACGTATCAAGCAGCA	0.144068	-0.00616653	-0.107249	-0.0130857
6:6586668	C	G	99	76	CCTGTGCAGGGAGGGCAGCGG	-0.0657143	-0.017189	0.058131	-0.0224622
6:12930533	C	G	54	15	AGGACACGCTCAGCCACCATG	-0.282609	-0.0132176	0.132566	-0.0179506
6:13090472	A	T	41	38	GAAGCCACCCTGCGCCCTCAC	-0.0189873	-0.011753	-0.006733	-0.0176967
6:15675032	C	T	39	57	CACCGCAGTCCAAGAAGACCG	0.09375	-0.0402016	0.632795	-0.0400987
6:16808460	A	G	33	32	AGTGACTGGGAAGAACTCTGG	-0.00769231	0.0162723	-0.36998	0.00662765
6:17132013	A	G	26	41	AGCTCCCAGCGGGAGGCTGCT	0.11194	0.0301809	0.534948	0.0278761
6:19843699	C	T	46	14	GACAGCAGCCCGCCAGGCTCC	-0.266667	-0.0312907	-0.204401	-0.0384673
6:22015812	A	G	136	105	TGACGCCGGCGTAGCGCCGAC	-0.0643154	-0.0042637	-0.454337	-0.0141606
6:35929192	C	G	125	115	CTTCTCCGGCGGTGAGGCGCA	-0.0208333	0.00425975	0.21687	-0.000152725
6:36302201	G	T	47	51	GCCAGGGCCTGAAGGCTGCCC	0.0204082	-0.0254915	0.547012	-0.0264443
6:36302202	A	T	47	51	CCAGGGCCTGAAGGCTGCCCC	0.0204082	-0.00549228	-0.170613	-0.0129624
6:36475762	C	G	51	53	CTATGCCCCTGATAGTGTCCC	0.00961539	-0.0294703	0.063448	-0.0344228
6:41840143	C	T	156	41	TCACCCTGAGCTCCTGGAGGC	-0.291878	-0.0396451	0.39302	-0.0415823
6:43114803	A	C	51	17	GGTTGGTCCTCCCGGCCGCCG	-0.25	-0.00718309	-0.515333	-0.0175302
6:43114805	T	C	51	18	TTGGTCCTCCCGGCCGCCGCC	-0.23913	0.0109501	1.0408	0.0133547
6:43945272	A	G	7	35	AGTGCACCCAGAACCAGGCCA	0.333333	0.0508299	-0.538456	0.0389847
6:44566770	A	G	50	21	CAAGTGTGGAGGCGCCAGGAG	-0.204225	0.0150345	0.384724	0.0117995
6:45773521	G	T	111	54	GCTGCCCCCCTCTACTCTCTG	-0.172727	-0.0177301	0.372105	-0.0203362
6:46192552	C	T	40	35	CTGGACAGGGTCACGCAGACC	-0.0333333	-0.0104921	0.117806	-0.015411
6:52966409	C	G	32	25	ACCCCGCATCCGATGTCAGGG	-0.0614035	-0.00434295	-0.165448	-0.0117952
6:59338206	A	G	24	38	CCCCATAGACAGCAGCCCACC	0.112903	-0.0021896	0.038207	-0.00796806
6:59563339	A	T	94	83	CACTGCATTTTAAAACAGCAG	-0.0310734	-0.0228184	0.189836	-0.0268515
6:71982515	A	C	70	22	GCGGGGCGCTAGCCGGGGCTT	-0.26087	-0.0105365	-1.14611	-0.0261422
6:72434568	C	T	85	60	GCCTCTAGAGCGCTCGTGGTT	-0.0862069	-0.0347547	-0.597101	-0.0451742
6:84102097	C	T	109	74	GAGTGGTCGCCCGAACCGTGG	-0.0956284	-0.0498812	-0.217947	-0.0567549
6:88355340	G	T	224	188	CGATGGGGGGTACGGCGGGGA	-0.0436893	-0.0138433	0.425223	-0.0160875
6:89764082	C	T	36	20	TCCTTCAGAACGGAGCGCAGG	-0.142857	-0.0109719	-0.29106	-0.0193375
6:91776072	C	T	48	74	AAACACACCTTGCCACCCCAG	0.106557	-0.0102905	-0.585916	-0.0211647
6:91793741	G	T	224	62	CGGAGTCCTGTGCGCTCTAGA	-0.283217	-0.0522597	-0.841154	-0.0643499
6:91793744	A	G	223	65	AGTCCTGTGCGCTCTAGAGAC	-0.274306	0.0347342	0.24908	0.0299099
6:91793746	C	T	208	61	TCCTGTGCGCTCTAGAGACTG	-0.273234	-0.024014	-0.372875	-0.0327786
6:92344268	C	T	32	22	GACAAGTTGGTGCTTGACAAG	-0.0925926	-0.015075	-0.358964	-0.0239227
6:96250607	A	G	115	77	AGGCTCCCCCATCCCTGGGCT	-0.0989583	0.0411114	0.916144	0.0417847
6:96252335	C	T	402	500	ACCAGGAGCGTTCGCTCGCCC	0.0543237	-0.035434	1.21218	-0.0305389
6:98043750	A	G	31	22	CATGAATCCCACGGGGGAGGT	-0.0849057	0.0257284	0.075595	0.0196393
6:98064504	C	G	66	72	ATCGCCTTCTGCGCTTGCACA	0.0217391	0.0431493	0.545452	0.0406421
6:98064637	T	G	78	94	ATTCAGGGAGGGGGTGACAGC	0.0465116	0.0301144	-0.790264	0.016605
6:98064675	T	C	177	200	GATCGCCCTGCTCGGGTTTCT	0.030504	0.0530966	-0.241656	0.0437103
6:98064700	A	G	98	99	GGTAACGAGCGCCTGGAGGCC	0.00253807	0.0231235	0.201007	0.0181534
6:103120939	A	G	39	81	CCAGGGATGGGGGAGGGGAGC	0.175	0.026777	1.1582	0.0298189
6:103172700	T	G	43	30	CACTGACTCGGTGCCCACGGC	-0.0890411	0.0194421	-0.741669	0.00658327
6:103172715	A	C	31	27	CACGGCCCTGCGGGCCGGGAG	-0.0344828	0.0233609	-0.337942	0.0138281
6:105316312	A	T	21	33	GCGGATTGCCTAAGGCTCTGC	0.111111	0.00723955	0.673319	0.00661994
6:110999052	A	G	31	25	TGGTACACAGGGAAGGGGCGC	-0.0535714	0.0134587	0.545829	0.0116214
6:111755912	A	G	37	81	TGGGTGGGGTGGGACGCAGGC	0.186441	0.011607	0.066991	0.00576214
6:112732261	C	T	24	35	CGCATGAGCACACTAAGTCGC	0.0932203	-0.0501343	0.061447	-0.0546398
6:113460649	C	T	33	21	GGCTCGCCCACGTGCTGTCCG	-0.111111	-0.0304027	0.403814	-0.0324561
6:113484198	A	G	54	42	AGGGCAGCAGACGCGAGCTCC	-0.0625	0.0189816	0.064142	0.0129471
6:113484200	A	G	55	43	GGCAGCAGACGCGAGCTCCAG	-0.0612245	0.00444685	0.273105	0.000505707
6:113564345	C	T	19	27	AGGGCTCTGACGGCAGAGCCC	0.0869565	-0.0435984	-0.598671	-0.0538326
6:114026477	A	G	14	24	ACGTCTGAGCACGGACCTTCC	0.131579	-0.0137214	0.186743	-0.0179849
6:114408723	T	C	46	42	ACACCCACATCAGCACGGCAC	-0.0227273	0.0344368	-0.450044	0.0237073
6:114443820	A	C	16	28	CCTGACAGCACGCGGGACCAG	0.136364	0.0252235	-0.773173	0.0119685
6:114488274	A	G	48	11	CGCTCTCATCGTGAGTCAAAG	-0.313559	0.0745293	0.606935	0.0718376
6:115934450	A	G	169	80	CGGCCACCCCGTTGTCACGGG	-0.178715	0.0404182	-0.297046	0.0308481
6:115938994	A	G	28	65	CTCACCATCCGTCCAGCAAGG	0.198925	0.052807	1.21929	0.0557811
6:115940868	C	G	173	371	TCTCCCCACACGCAGCCCCGA	0.181985	0.0136737	-0.080928	0.00653166
6:116004094	C	T	51	18	TGCTGGAGGGTTGTGTGTTGG	-0.23913	-0.0473043	1.29903	-0.0414082
6:116004095	C	T	49	8	GCTGGAGGGTTGTGTGTTGGG	-0.359649	-0.00411006	0.034235	-0.00987899
6:116008309	C	T	35	40	AGGGAGGACACGGGGCCCCGC	0.0333333	-0.0268604	0.249242	-0.0303005
6:116008333	C	T	45	39	GTGCTGTGCCTCCTGCCTGGA	-0.0357143	-0.00164259	0.700893	-0.0018296
6:116101532	A	G	12	41	CCAGGCAAGCGCATCTGGCCC	0.273585	0.0496734	0.045942	0.0427959
6:116104455	A	G	49	122	CCCTAAAACAGAAGCCACAGC	0.21345	0.0432893	-0.116694	0.0351799
6:116757485	C	T	54	20	AGAGAAGAGCTGTGGTGGTGG	-0.22973	-0.0246912	-0.347013	-0.0332219
6:116890835	A	G	36	24	ACAGACTCAGACCTTGAGAGG	-0.1	0.0500241	-0.249903	0.0406371
6:117119672	G	T	159	103	CTCCCTTCTGTGGCTACAGAG	-0.10687	-0.0157144	-0.765112	-0.0279821
6:117148384	A	G	44	33	CCCTCCGCACGGCCACCCAAA	-0.0714286	0.0167716	-0.026386	0.0100212
6:117152088	A	G	82	50	TCAGGACGAAAGGGCCACCAT	-0.121212	0.0159189	-1.18317	-0.000594154
6:117253860	A	G	14	55	CTCACTGGGCAGCGTGGCCGG	0.297101	-0.0140567	-0.434153	-0.023563
6:117330448	A	G	38	25	CCGCCCACACGGCCCCCGGGG	-0.103175	0.0241659	-0.37763	0.0142793
6:117361985	A	C	36	46	CTGAACTCAGCTGAACTGGGA	0.0609756	0.0395649	0.452821	0.0363549
6:117760408	A	G	9	32	GGAAACAGCCGTGAGCTGATG	0.280488	0.0315987	0.558211	0.0294588
7:1380849	A	G	43	33	ACCACGTACCACTTCTCCCTC	-0.0657895	0.0129342	-0.091996	0.00571522
7:1991718	C	T	23	14	CTCTGCCCCACCCTTCATTGA	-0.121622	-0.0318243	-0.992639	-0.0456543
7:1991724	A	G	35	9	CCCACCCTTCATTGAGGTCTG	-0.295455	0.0519039	0.301764	0.0471396
7:2746447	A	G	32	9	CAGTATGGCCATGCTCCCTTC	-0.280488	0.0177017	0.41571	0.0146689
7:4425609	A	G	21	33	CGCCCAGCCCGTGCCACGAGA	0.111111	0.0331695	-0.137087	0.0251148
7:5100584	A	G	54	35	CGCACTTTCAGCAACTCGTGT	-0.106742	0.0600883	-0.066922	0.0520226
7:5170942	C	T	134	115	TGTGGTTCCCTTGAGATGGGG	-0.0381526	-0.0334835	-0.010057	-0.0389675
7:5171163	A	G	58	68	TTAAAATCCCACATTCTGTCC	0.0396825	0.0494862	0.377834	0.0454194
7:5566384	A	G	69	132	GCCCTCCCCAATGCGAAGACA	0.156716	-0.00479305	-0.547502	-0.0154659
7:5687726	A	G	156	136	TCTGCAGCGCAAACGCTGGTC	-0.0342466	0.0594486	0.199267	0.0536481
7:5755205	C	G	116	46	CGGACCCGCGCCGGGTCCCGA	-0.216049	-0.0229151	0.47672	-0.0245201
7:6127149	C	T	39	9	ACCAAGAAGATGTGTGTGGCC	-0.3125	-0.0226619	-0.099863	-0.0291483
7:7137550	A	G	33	24	GGGCACACAGGAAGAGGTACA	-0.0789474	0.0457327	0.328826	0.0413357
7:7502347	A	G	11	42	CCTGTCTCCAGTGGGGGATGG	0.292453	0.00973658	-0.409201	-9.3e-05
7:8012637	C	G	60	38	GGGATACCAGGCTCGTTTCCG	-0.112245	0.00349666	-0.253099	-0.00487278
7:10851937	T	G	63	15	CTGTGTTCCTTGAGCAGGGCC	-0.307692	0.00746497	-0.687489	-0.0046668
7:12395201	C	G	84	153	GCTCCCCGCCGCCCGCAGCTG	0.14557	-0.0173602	0.182614	-0.0215769
7:13059054	C	T	27	14	ACCAGGAGGCTGCTGAAGCAG	-0.158537	-0.00826677	-0.13617	-0.0153833
7:13151581	C	T	18	54	CCGGGAGAGGCTCTGGGGCGG	0.25	-0.0403159	0.971229	-0.0373487
7:13191017	C	T	25	36	CAGTCATGTTCGACTCTGTGC	0.0901639	-0.0538003	-0.456014	-0.0625991
7:13609824	T	C	43	70	CTCTTGGTCCTCGCGGCCGAT	0.119469	0.0214739	-0.658098	0.00927613
7:14278231	A	G	114	239	GCTGACCTAGAGGTCTCGCCC	0.177054	0.0383992	-0.48763	0.0272629
7:14278240	C	T	107	224	GAGGTCTCGCCCCAACGCGAC	0.176737	-0.0444228	-0.5246	-0.0540122
7:14278245	C	A	97	194	CTCGCCCCAACGCGACGAAAA	0.166667	-0.00918996	0.300614	-0.0125923
7:14415326	A	G	18	60	CGCACAGAGGGTGGGGCTAGG	0.269231	-0.00684789	-0.481815	-0.0169191
7:14933400	C	T	15	47	CAGAAGCTGCCAGAGTCCTGG	0.258065	-0.0365819	0.787477	-0.0352523
7:14964874	A	G	71	77	CACCTCTTGCGAGGGAGTCAG	0.0202703	0.0235834	0.580593	0.0218128
7:15279484	A	G	21	29	CCTGAGGCTCGGAGCTCACTT	0.08	0.0207552	0.406307	0.0175743
7:16465977	A	G	113	59	CTCCTGGGGCGGAGGGGGCCA	-0.156977	0.0113514	1.13447	0.014539
7:17264730	C	T	21	32	GCAGTATTCTTTGCTCATGAG	0.103774	-0.039044	0.374153	-0.0411543
7:17759962	C	T	212	131	GCCTGCTGCGTTGGGGTCGTC	-0.118076	-0.032296	0.763737	-0.0312634
7:18567916	A	G	10	35	CCTCGTGCGCGGAGAGGCTCG	0.277778	0.0331577	-0.084194	0.0255506
7:19111442	C	G	9	37	CCAGGAGGCGCCCACGGCTGA	0.304348	0.00663262	1.46964	0.0127604
7:19714171	C	G	122	99	GAAACCTGCTGTCTAGGCTCC	-0.0520362	0.0428697	0.471331	0.0397421
7:19729551	C	T	30	56	AGTGGGGTCTCGGGACCAAGA	0.151163	-0.0281044	0.617077	-0.028406
7:21033048	C	G	48	53	ACCAGGGCTGGATCACCGGGG	0.0247525	0.0124694	0.278111	0.00839048
7:21159579	A	C	37	11	TGCAGTGCACAGGTTTCTCCT	-0.270833	0.0283078	0.152572	0.0228117
7:21355394	A	T	145	150	AGTCAGCCCTAGTCCCTTCCC	0.00847458	-0.000798045	-0.166567	-0.00833933
7:21502312	A	G	37	74	TGGTTGGGGAACTAACATCAT	0.166667	-0.00706714	0.098992	-0.0122221
7:22060168	A	G	63	45	CGAAGCGACTGGCCTTACATA	-0.0833333	0.030915	0.3058	0.0266561
7:22158935	C	T	79	53	AGTAAGCAGCCTGGGGGGAAT	-0.0984848	-0.0306727	-0.244047	-0.0381984
7:22161493	A	G	37	87	TCTTCCCTTCGTACTGGGAGC	0.201613	0.0503043	0.256418	0.0451924
7:22698670	C	T	138	174	CCGCAGTCCCTGGGGTAGGCT	0.0576923	-0.0413535	-0.670112	-0.0522422
7:26400378	A	G	49	80	CTCTCTTCCGGCAAAGGGGAG	0.120155	0.0174766	0.452379	0.0147588
7:26629463	C	T	26	14	TGCGCACGGGCGCTTTGTCAT	-0.15	-0.0524588	-0.024647	-0.0576401
7:28893623	C	T	48	42	CGCACAGAGTCGGACACGACC	-0.0333333	-0.0317694	-1.3333	-0.0484813
7:28893629	C	T	36	38	GAGTCGGACACGACCAAAGCG	0.0135135	-0.0308141	-1.17102	-0.0461752
7:32998946	A	G	56	39	CCATGGCTGCATGGGCGCAGG	-0.0894737	0.0126738	0.706598	0.0122136
7:37782970	A	G	245	102	GGCCGGCCCTACCAGCGCCAC	-0.206052	0.0122626	-0.621996	0.000576936
7:37782973	A	C	242	95	CGGCCCTACCAGCGCCACCCC	-0.218101	0.00842702	-0.202696	0.000373101
7:38028538	G	A	30	65	CACTATGTGCATGCATGCGCT	0.184211	-0.0443369	-0.272072	-0.0517928
7:40061961	A	G	72	102	TGTTCCAGGGATGGACCCTAC	0.0862069	0.0104991	0.987226	0.0124607
7:40178843	G	C	59	14	CACAGAAGAAGTGGTCCACCT	-0.308219	0.0282179	0.361077	0.0244869
7:40178984	A	G	60	14	GGTACCGCAGGGGGTGACACA	-0.310811	0.0270095	-1.01046	0.0117078
7:40179251	A	G	24	120	GGATGTTGCCAGCCAGGGCTG	0.333333	0.0081658	0.251682	0.00396
7:40180747	C	T	94	19	AGTGTAAGCTTGGGTAGGTAG	-0.331858	-0.0341494	-0.513317	-0.043874
7:40180781	A	G	95	22	CACAGGCAGGGACATTGCGGT	-0.311966	0.0265933	-0.367834	0.0167351
7:40180785	C	T	90	22	GGCAGGGACATTGCGGTGATG	-0.303571	-0.0369285	0.455695	-0.0383967
7:40441740	A	T	109	119	GGGAGCCGAGTGCGAGCGGCA	0.0219298	0.0143437	-0.221291	0.0059997
7:41033877	T	A	8	32	GATGCTGGCGTGTGTGGAGAT	0.3	0.0066911	-0.280223	-0.00197942
7:41033878	G	A	8	32	ATGCTGGCGTGTGTGGAGATA	0.3	-0.00976732	0.27628	-0.0133625
7:42661077	C	G	22	29	CCAGGCTCCCGCGTCCCTGGG	0.0686275	-0.013596	-0.154087	-0.0207444
7:43634433	A	C	238	141	CTCCGCCCCCACCCCGAGTCT	-0.127968	-0.0225639	-0.891584	-0.0357473
7:43701479	C	T	48	90	GCTAGCTGCACGGTTTTGAAA	0.152174	-0.0194156	-0.17414	-0.0266029
7:52419701	G	T	44	11	GGTCTCCTGCGTCTTCCTCGC	-0.3	0.00964183	0.02002	0.00344394
7:52601885	A	G	27	21	GCTGGTACGGAGGAGGGTTGA	-0.0625	0.0460508	0.09367	0.0396582
7:52956385	A	C	323	223	AAGAAGCCGGAGCCGGAATCA	-0.0915751	-0.0248461	0.229981	-0.0284942
7:56744063	C	T	36	10	AGTCATCCTGTGGGGCACACA	-0.282609	-0.0204668	0.805492	-0.0193466
7:58660850	C	T	102	48	CTCGTCCCCGCGGACCAAGCC	-0.18	-0.0140514	-0.435212	-0.0235668
7:59627184	A	C	17	23	CGGCCCAAGGAGTCCTCCTCA	0.075	0.0247076	0.694452	0.0238745
7:61518420	C	T	44	96	CCTGAACACTCCATCACTCCT	0.185714	-0.0246929	0.274937	-0.0279643
7:61518422	A	C	69	148	TGAACACTCCATCACTCCTGG	0.182028	0.00783041	1.05681	0.0104404
7:61982388	C	T	95	73	CATCCTTGCCCCTCTGGGCCT	-0.0654762	-0.0222382	-0.532741	-0.0323945
7:62957718	C	G	17	47	TGCGCTAGGCCGTGGGAGGGA	0.234375	0.000518911	-0.090303	-0.00640705
7:71879268	A	G	18	49	TGGGCCCTGCATGGCCCACAA	0.231343	0.0254084	-0.73204	0.012497
7:80414475	C	T	20	25	CCGGGGACGATGGGGCCGGGG	0.0555556	-0.0220896	-0.494872	-0.031929
7:81263022	C	T	11	37	GCAGCTAACTTAAGAGCAGTA	0.270833	0.00970181	0.897589	0.0109234
7:84323435	A	G	36	22	CGCGCCCCCGGGACCGCCTCC	-0.12069	0.0327942	-0.162781	0.0245307
7:90489340	A	G	7	31	CTGCCTCCTCGGCCTCCTCTG	0.315789	0.0389798	0.105091	0.0328426
7:95975988	A	G	7	42	GAGCCAGGCTGAGGAGCTAAG	0.357143	0.0285119	-0.117965	0.0207235
7:96204168	A	G	210	123	GCGGGGCGCTGGGCCGAGCCC	-0.130631	0.0258049	-1.23544	0.00862787
7:96371122	A	G	246	202	GGAGGGCTGCAATCTCCGCGC	-0.0491071	-0.00182686	0.228891	-0.00600103
7:101245783	G	A	10	39	GCAAGGTGCCATCACTGAGTT	0.295918	-0.0176121	-0.730015	-0.0295404
7:106799222	C	T	25	15	TGACGCGACTCAGCAGCAGTA	-0.125	-0.0113531	0.153253	-0.015953
7:109738218	C	T	14	45	CGGGTGGCCGTGGGCTCCGGG	0.262712	-0.00568635	0.463122	-0.00779318
8:979261	C	T	74	60	TGCTCTGCCCCAGAGGAGCTG	-0.0522388	-0.0116906	0.612295	-0.0124012
8:1952186	G	T	56	20	GCCTCTAGACTGGTCCTCGCC	-0.236842	0.0118116	0.384538	0.00864743
8:1952193	A	C	40	13	GACTGGTCCTCGCCTCCAGCC	-0.254717	-0.0203794	-0.284447	-0.0284778
8:7566317	C	T	94	89	CCCTCTCCCACGTGGTTGTGA	-0.0136612	-0.0396698	0.065997	-0.0443718
8:8476795	G	A	66	46	CGTCCTGGAAACCCATCCTCG	-0.0892857	-0.0122993	-0.338079	-0.0210327
8:8476867	C	G	38	26	AGCTACAGGTGTGCTGATGAG	-0.09375	-0.00602184	-0.164043	-0.0134245
8:8699542	C	G	18	33	TCCTGGCCTCCGAGCCGCTAT	0.147059	0.00482677	0.46052	0.00246189
8:9425011	A	G	58	40	GGCCGCCGCGGCGGAGGCGGC	-0.0918367	0.0302803	-0.89809	0.0158555
8:9625320	C	T	32	19	AGCGCAGCTCTGGCCTCACTC	-0.127451	-0.0186355	-0.662291	-0.0299681
8:11829707	C	T	35	25	GCTGGGGAGGTGGTGTGATCA	-0.0833333	-0.0217646	0.092071	-0.0266481
8:14230099	A	G	23	26	GACACGACTGGCGCGACTTAG	0.0306122	0.022932	-0.618079	0.0110399
8:14230102	T	C	23	28	ACGACTGGCGCGACTTAGCAG	0.0490196	0.0339133	0.592352	0.0320101
8:15200537	C	T	23	18	ATCCTGGGTCTAGTGCTAGCC	-0.0609756	-0.0280337	0.704451	-0.0275981
8:25117603	C	G	114	99	CTCCGAAGGGGTTGGTTCTTG	-0.0352113	0.00654558	0.053388	0.000699371
8:29178083	A	G	10	44	CAGACAGATTGAGAGCTGGAG	0.314815	0.036036	-0.450926	0.0252631
8:42264892	A	G	24	47	TTGCAGAGGCGCCTGCTGGGA	0.161972	0.0236182	0.282131	0.019323
8:42264915	C	T	25	51	CTGGGCTCCCTGTCCTGTTCC	0.171053	-0.00326084	0.486549	-0.00522403
8:42264916	A	G	16	31	TGGGCTCCCTGTCCTGTTCCC	0.159574	0.052714	-0.572885	0.0405354
8:43978321	C	T	32	47	CCTGCGTCCCCGGCACTGGCA	0.0949367	-0.0353636	0.002264	-0.0407011
8:43979713	C	T	85	216	ACCCCAAAGACGGCAGCCCAT	0.217608	-0.0273022	0.248416	-0.0307393
8:43979723	T	C	80	190	CGGCAGCCCATCAGGCTCCCC	0.203704	0.0243515	-0.59811	0.0125964
8:44807546	A	C	41	31	GCGCCTTGTCACCAACGTCGA	-0.0694444	0.0127494	-0.244061	0.00424865
8:44807960	C	T	66	37	CGGGGACACACTCCGGCCGCG	-0.140777	0.018197	1.00313	0.0201203
8:44935299	C	T	62	49	GGCTGCCGTCCATGGGGTTGC	-0.0585586	-0.0297203	0.227095	-0.0332834
8:49226197	A	G	18	28	AGGGTCCCCCGTCCCAGGGAT	0.108696	0.0353639	0.300053	0.0309564
8:53179957	C	T	45	52	CGCACGCCGCTCCGCACGTGA	0.0360825	-0.000347046	0.102355	-0.00562443
8:53543225	C	T	46	35	CCTGGGATTCTCCAGGCAAGA	-0.0679012	0.00101014	-0.60522	-0.010281
8:59335930	A	C	88	101	TGTGAGCCCGCAGAACTCACT	0.0343915	0.00669531	-0.853723	-0.00682487
8:59826156	C	T	61	34	GCGTAGGACATGGCGCTCCTT	-0.142105	-0.0243674	0.039337	-0.0296384
8:59833801	A	G	151	108	GCTTGCGGGTACGCTGGGGCT	-0.0830116	0.0142786	-0.950436	-0.000229633
8:60191043	G	T	24	51	GACGTATCACGGGAGAAGCAG	0.18	0.00529364	-0.43944	-0.00469186
8:60532889	C	T	33	49	CCCCATGAACCGCAGCACGCC	0.097561	-0.0385014	0.119823	-0.0427744
8:62144409	C	T	111	70	CCCGCCCCGATTTCTTCCTTC	-0.11326	0.0276182	-0.364734	0.0177632
8:63329983	A	G	120	39	AAAACGGCATATAGAGCGGCC	-0.254717	0.0228308	-0.470818	0.0121862
8:64016016	C	G	39	12	GGGCCCTCCCCCATCCCATCT	-0.264706	-0.00196122	-0.266088	-0.0103179
8:70357553	C	A	59	75	CGAGGAGGTCAGTGCCCTCCA	0.0597015	0.0113564	0.133859	0.00608264
8:72283867	C	T	34	24	AGGGCTTCCGCCTCAGGAGAC	-0.0862069	0.00865218	-1.05128	-0.00658247
8:73856582	A	G	137	109	TCGAGATGCAGGTTTTTCTGC	-0.0569106	-0.0164165	0.354868	-0.0191978
8:74690242	A	G	39	11	GTGAAGGGGCAGGGCTGCGGA	-0.28	-0.00391661	-0.530828	-0.0144681
8:74690257	G	A	37	8	TGCGGAAGCAGGTCCCTGCGC	-0.322222	-0.027931	0.518653	-0.0290688
8:80372661	A	G	19	34	GTGGGCTGCCACCGTCTGTGG	0.141509	0.00968376	-0.179206	0.00180025
8:81543213	C	T	53	31	CTCAGATGCTCTCCTGGCCGG	-0.130952	-0.0101242	0.349671	-0.0130908
8:82160779	C	T	122	74	CAGCCTGTCCTTCGGTCGCTC	-0.122449	-0.000772225	0.254744	-0.00475145
8:84697487	G	T	32	26	TCCTGGAAATTTCAGTGCTAC	-0.0517241	-0.0306629	0.330344	-0.0333317
8:85729937	A	G	32	33	AGCAAGCGGGGCTGGGCAGGC	0.00769231	0.0296798	-0.53338	0.0183524
8:86437648	C	G	111	61	GAGGAGAAAAGGGGGGCTGAG	-0.145349	-0.0109954	-0.634807	-0.0222672
8:88423929	C	G	21	25	TTTCCTTAAAGTTGCCAGGGA	0.0434783	-0.0148361	-0.198654	-0.0223336
8:95745818	G	A	45	26	TCTCTCCCGCGGCATCACCTT	-0.133803	-0.0140228	-0.900923	-0.0274769
8:97312011	A	G	60	55	CCAGCGGCCCAAGCCAGGCTG	-0.0217391	0.00613771	-0.102704	-0.00101927
8:102402548	C	T	122	156	GCAGGAGGTCTGGCCGGTGGG	0.0611511	-0.0425632	0.176012	-0.0462699
8:103603105	C	T	37	31	GCCTGGTGGGCTACAGTCCAT	-0.0441176	-0.051248	0.839765	-0.0491469
8:104491624	A	G	29	59	AGGGCCTGGCAGCTGAGTCTG	0.170455	0.0157694	-0.12807	0.00818165
8:104491641	A	G	56	32	TCTGCTGGACGCCCCCTGCTC	-0.136364	0.0230534	-0.292764	0.0139095
8:104834689	C	T	51	40	AGGACTGAAGTGACTTAGCAG	-0.0604396	-0.0498989	-0.771921	-0.0614567
8:105643219	G	T	15	24	GCCCTCCCCCTGAGAGTCCCT	0.115385	-0.000533063	-1.17758	-0.0166295
8:108885799	C	T	17	27	TTCCCTCCAGCGGAGCTGACG	0.113636	-0.0159976	-0.129392	-0.0228833
8:110217220	C	G	76	69	CGTCATCATGGGTGCCACTCA	-0.0241379	0.0181659	-0.286096	0.00918806
8:110772960	A	C	78	132	AGGGCGGAGGCCACCGGGGTG	0.128571	0.0124674	-0.817023	-0.000871988
8:110772961	T	C	55	93	GGGCGGAGGCCACCGGGGTGG	0.128378	0.0250818	-1.54104	0.00533685
8:111174893	A	G	24	53	GTCACCCGAGAACAAGCTGGC	0.188312	0.0346616	0.106041	0.0286293
8:111344151	A	G	42	42	CCTGGGACCCAGATTCCGGAC	0	0.0268635	0.256625	0.0222797
8:111482402	C	T	53	14	TTGAGCGCTCCGCAGGGCGTG	-0.291045	-0.0359871	0.171704	-0.0398779
8:112480797	A	G	15	29	TCCAGTTCTCGTCTAGATACG	0.159091	0.0623858	0.327212	0.0576013
9:7947087	A	G	26	37	CAGGCAGGCCGGTTGCTCTAA	0.0873016	-0.0106496	0.578652	-0.0116681
9:9753991	A	G	7	30	AGAAGGCCCCGTGGCAGAGGT	0.310811	0.0257867	-0.541603	0.0144772
9:10373703	G	A	33	21	CTCAGTGGAGGATGTGGGCAG	-0.111111	-0.0433752	0.589873	-0.043564
9:10373730	C	T	15	54	CTGTCGGAGCTGTTGCTGTGC	0.282609	-0.0299962	0.43424	-0.0318015
9:10373745	A	G	11	40	CTGTGCACCAGGAGTGGACCT	0.284314	0.0507176	-0.10562	0.0425351
9:12894614	T	C	18	79	GGCTGAACCCCGGCAAGTGGC	0.314433	0.0268302	0.019449	0.0202416
9:18731874	G	A	27	30	CTCAGTCTGAGTCCCCAGTCA	0.0263158	-0.0281799	0.564461	-0.0289247
9:19142712	C	T	33	67	GGTGGGCTGCCGTCTATGGGG	0.17	-0.0248992	-0.038207	-0.0308139
9:19161052	A	G	71	31	CGCGGAGGCAGTCGTGGCCGC	-0.196078	0.0388245	-0.008601	0.0317293
9:20182817	T	C	14	24	AAGTAGCAGACTGGTTACGAG	0.131579	0.0378109	0.780637	0.0374124
9:20182837	C	G	7	37	GGCAGCAGGAGGGGGCAGGAC	0.340909	-0.0136678	0.458804	-0.0156319
9:25519290	A	G	106	42	GGGGAGGACCGCGCGGTGACG	-0.216216	0.0228474	0.175287	0.0176659
9:25520114	C	G	120	116	CCAAATTGCTGTCATTGCAGC	-0.00847458	0.00719626	-0.085316	0.000162551
9:25955538	C	T	46	9	CATGGGGTCTCGAAGAGTCGG	-0.336364	-0.0299716	-0.353282	-0.0384368
9:27874094	G	A	41	25	GGAAATGGCAGCCCACTCCAG	-0.121212	-0.0447313	-0.681882	-0.0556438
9:34448279	C	G	78	48	TTGCCTAGAGCGAAGGCCAAG	-0.119048	0.0166233	-0.517196	0.0057259
9:34593814	A	G	57	49	TTGGCCGGACGGCTGTGAACG	-0.0377358	0.0232363	-0.095594	0.0157556
9:36449071	C	G	98	106	GGATAGTGGTCTCTCAGCGCC	0.0196078	0.00522328	-0.352429	-0.00402486
9:38345774	C	G	72	81	AATACGGAGGCTGGCGCGGGC	0.0294118	-0.0159589	-0.079908	-0.022427
9:38345780	C	G	38	72	GAGGCTGGCGCGGGCTCGGGT	0.154545	-0.0181965	-0.44349	-0.0276888
9:39753419	A	G	109	118	ACCAGGGCCAGCTCGAGATCC	0.0198238	0.0507092	0.017459	0.0435676
9:40558610	A	G	55	20	GTGGGCTGCCATCTATGGGGT	-0.233333	0.0342383	-0.419332	0.023773
9:48615509	A	G	34	36	GCAGCCCTAGATCAGGCGAGG	0.0142857	0.0228088	-0.194443	0.0145017
9:49910883	G	T	25	17	AGGCGCCGGCGAGACGGAGCG	-0.0952381	-0.0162581	0.864188	-0.0147361
9:49910884	A	G	25	17	GGCGCCGGCGAGACGGAGCGG	-0.0952381	-0.00478934	0.264958	-0.008592
9:49910888	G	A	26	17	CCGGCGAGACGGAGCGGAGAA	-0.104651	-0.0150467	0.200991	-0.01916
9:51964388	A	G	42	23	TCACTGACTCAATGGACGTGA	-0.146154	0.00689015	0.0227	0.0007767
9:56087250	A	G	32	6	CACTGCTGCTACTGCTGCTGC	-0.342105	0.0313694	0.531047	0.029005
9:58081228	A	G	22	14	GTGGGCTGCCATCTCTGGGGT	-0.111111	0.0212736	-0.19129	0.0130277
9:60403338	C	G	135	167	ACCTGCGCTAGTCCTCGCCCC	0.0529801	-0.00883387	0.36474	-0.011702
9:62017591	C	T	25	35	ATCCACTCCGTGCAGCCCAGG	0.0833333	0.00530136	-0.255155	-0.00312598
9:66620013	C	G	179	234	CACGCAGAGGCGTCTCGGGGT	0.066586	0.0252293	-0.509018	0.0142078
9:68455119	A	G	33	27	GTGGGCAATCGGTGCAGTTGA	-0.05	0.0366461	0.002785	0.0296961
9:70965404	G	A	46	78	TGCGGTGCGCAGTCTCCGGCG	0.129032	-0.0103206	0.684373	-0.0104525
9:70977102	C	T	145	111	AGGGTGAGCCCAGGGCTGGGT	-0.0664062	-0.0427515	0.643431	-0.0425015
9:70977104	G	C	148	111	GGTGAGCCCAGGGCTGGGTGG	-0.0714286	-0.0245478	0.249086	-0.0280411
9:73319414	T	A	31	65	CTGCACACCCAGTTCTTGCCT	0.177083	-0.01411	0.180168	-0.0184204
9:75741448	A	G	115	123	GCAGCGACCCACGGGCTGGCC	0.0168067	0.0193154	-0.394403	0.0093959
9:81591622	C	T	129	73	TGCTACAGCATTCCCTGCCCG	-0.138614	-0.032518	-0.708841	-0.0439326
9:81591646	A	G	194	298	GACCTGTCGAAGAGAAAAGCG	0.105691	0.00608178	-0.614387	-0.00540078
9:81684218	C	G	7	35	TCCACGGTCTGTCTTCGTATC	0.333333	0.0207295	-0.526162	0.00966407
9:83029813	A	G	320	194	GGCAGACCGGGAACACAGCCT	-0.122568	0.0308372	-0.854147	0.0167714
9:86291546	C	T	13	43	TAGCCCACCCCGCCTCCCCAC	0.267857	-0.0172837	-0.080284	-0.0237253
9:91933093	C	T	182	60	AGGGAAGCCCCACCTGGCAGA	-0.252066	-0.0177181	0.102691	-0.0226026
9:94424488	A	G	163	165	TGCGTTCTCCACACTCATTTC	0.00304878	0.0294083	0.387028	0.02587
9:94571641	A	T	130	157	CGTCCCCTGCTCGGGAGCCCT	0.0470383	-0.0231899	0.149759	-0.0275535
9:95185161	A	G	48	37	TCCCAGGGACGGGGAAGCCTT	-0.0647059	0.0213885	0.667392	0.0204011
9:95197837	C	G	64	26	AAGCAGGAAGCGGAAGGAGCC	-0.211111	-0.0292146	-1.31759	-0.045851
9:95579050	A	G	50	33	GGAGAGAGGGGGCTGGCGGCT	-0.10241	0.042719	-0.210975	0.0338252
9:96850292	A	G	8	32	TAGTGCCTGCGAGAAGAACAA	0.3	0.0133577	0.256234	0.00907382
9:96850298	G	A	8	31	CTGCGAGAAGAACAATGTTTC	0.294872	-0.00976583	0.467406	-0.0117448
9:97398150	C	G	28	84	GCCATCAGCTCTGACCTGCAG	0.25	0.00372926	-0.679365	-0.00824993
9:97398151	T	C	28	81	CCATCAGCTCTGACCTGCAGC	0.243119	0.0198923	-0.006636	0.0132388
9:97398156	T	G	30	89	AGCTCTGACCTGCAGCTCTGT	0.247899	-0.0117703	0.807569	-0.0108279
9:101315696	C	T	89	131	CAGGGCGCCTTGCTTCGACAG	0.0954545	0.0062184	0.288481	0.0023675
9:101320856	A	G	26	18	GGTTCTTTACACTGAGCCGGG	-0.0909091	0.0287488	0.218846	0.0238032
9:101467157	C	T	29	19	ACACAACCCATGGGCTCCAAG	-0.104167	-0.0271206	-0.230636	-0.0346126
9:101518691	A	G	44	31	AGCCATGCTCGGGAAACACGG	-0.0866667	0.0244347	0.244366	0.0198018
9:102098323	G	T	34	21	AAGGGATCTCTGGTGGTTCTG	-0.118182	-0.00565472	-0.203193	-0.0133967
9:102150683	A	G	24	17	GGGGGGCGCCATGAGCTGGGG	-0.0853659	0.00926802	-0.784116	-0.00372132
9:102185381	C	T	36	37	CTCGGCCTTCTGTGTCTGCCC	0.00684931	-0.0136656	-0.697159	-0.0254047
9:102185382	A	G	36	36	TCGGCCTTCTGTGTCTGCCCC	0	0.0587818	0.151763	0.0525947
10:664490	G	T	125	165	CCACATTCCCTTTCGTAGTCG	0.0689655	-0.00492962	0.215644	-0.00914614
10:670189	G	C	138	200	CTGCTGGGTCGTGGGGTGGCG	0.091716	0.00999236	-0.397645	0.000254796
10:7115474	A	C	180	189	CCCTACTTTGAGGAAGACGCC	0.0121951	-0.0135697	0.643217	-0.0139766
10:7886299	A	C	59	58	AGAAGCCTACCGAGGTCAGAG	-0.0042735	0.00319324	0.329932	-0.000239223
10:7886417	T	C	24	28	GTACCCACCTCACAGTGATCC	0.0384615	0.0307743	-0.091486	0.0231591
10:8642485	C	G	141	153	GCTGCGGCGGGAGGCAGGGTC	0.0204082	-0.0503163	-0.129247	-0.0564302
10:11052809	C	T	23	18	CAGCCAGGCTTACGGCGGCCC	-0.0609756	0.00835984	1.30772	0.0130796
10:12045752	G	A	8	32	CAGGAGCCCCACTGACCTGGC	0.3	-0.0145877	-0.429706	-0.0240445
10:12743859	C	T	199	188	TCCCGGGGGACCCGCCCGCGG	-0.0142119	-0.047978	0.039572	-0.0527169
10:12979800	A	G	31	16	GGCTGAGCAGAGGCTTGGAGC	-0.159574	0.00663926	-0.175502	-0.00114457
10:15093572	A	T	73	32	GGGGCCGTCCAGGAGAGTGTC	-0.195238	0.00977332	0.250752	0.00552357
10:15170805	C	T	24	31	AGCCCTGCTGCGGACAGGGTG	0.0636364	-0.0382288	-0.01349	-0.0436352
10:15899691	C	T	37	65	TAGGAAGGCCTGGGCACCACT	0.137255	-0.027953	0.194873	-0.0318282
10:16188481	A	C	46	32	AGGCTTAACTATTTACACCTT	-0.0897436	0.0182941	0.416174	0.0152518
10:20129281	C	G	19	29	GCCCAGCATCGCTATTCACTG	0.104167	0.0216404	0.619653	0.0202436
10:20539074	C	T	40	21	TTTGAGATGGTGTTGGCAGCA	-0.155738	-0.0228695	-0.805801	-0.0353207
10:20539075	A	G	40	21	TTGAGATGGTGTTGGCAGCAG	-0.155738	0.0154786	-0.084201	0.00826836
10:21030000	A	G	141	138	TGTCTGTGGGGGGAGTGTTGA	-0.00537634	0.00786774	-0.642957	-0.00389651
10:21030215	A	C	57	124	CTCCTGGTTTCTAGGTCGCTA	0.185083	0.00417178	0.888397	0.00543977
10:21100341	A	C	143	244	CCACTTTATTCTCCAGCGGGT	0.130491	0.0229409	0.009989	0.0163596
10:26708598	C	T	55	21	CAGGCTCCCCTGTCCCTGGGA	-0.223684	-0.00824673	-0.396755	-0.0175673
10:28953071	A	G	29	39	CCCAGCAGGCGGGACTGGACA	0.0735294	0.0233694	0.118892	0.0176993
10:32696182	C	T	30	21	CAGTCGTGTCCGACTCTGTGC	-0.0882353	-0.0492312	-1.72035	-0.068824
10:35751890	C	T	382	175	CACGCGATGCCCCGCCCTGGC	-0.185817	-0.0267383	-0.033879	-0.0325751
10:35751948	A	G	155	358	TGGTCTGGAGGGACTCTGAGG	0.197856	0.0127255	-0.071941	0.0056807
10:35896436	G	T	67	33	GGAGGCAGCCTCAGTGGGCTG	-0.17	-0.0174151	-1.28202	-0.0340156
10:36061133	C	T	23	17	TCGCCAGACCCCGGGGGCAGC	-0.075	-0.0302143	0.098463	-0.034854
10:36987973	C	G	44	66	GCCTCTCCGCCGCCAGCAGGG	0.1	-0.00545465	-0.401685	-0.0148796
10:40173511	A	G	37	9	ACCTGCTGCTACTGCTGCTAA	-0.304348	0.0310714	0.550031	0.0288742
10:45320275	A	G	39	60	GGCAGAACCAAGCCGCACCCC	0.106061	0.0082496	0.25032	0.00403041
10:45582116	C	T	182	113	ACCCTAATCCCCTCTCGAGCA	-0.116949	0.00102353	0.172265	-0.00369347
10:45966453	C	T	50	84	GCCAGAGCCGCGCTCAGGCCC	0.126866	-0.0425721	-0.275059	-0.0500928
10:46184741	C	T	121	142	GGGTCTTCCATGTCCACCACG	0.039924	-0.0186018	-0.77791	-0.0309129
10:46184743	C	T	99	130	GTCTTCCATGTCCACCACGAG	0.0676856	-0.0443031	0.412604	-0.0459701
10:48034800	A	G	101	183	TGCCCTGGCGGCCTGCGGCCA	0.144366	0.0138217	-0.342271	0.00446641
10:48080766	A	G	201	87	GCCTGCAGCCAGCTAGCTTTG	-0.197917	0.00714473	-0.508704	-0.00346803
10:48080970	A	G	346	124	TGCTAGTGGCAGATGCGGGTG	-0.23617	0.0128268	1.05594	0.0153173
10:48080993	A	C	283	96	TGCGCTGCTTATCCGCTCGGG	-0.246702	0.00179418	-0.443803	-0.00814964
10:48081000	C	G	229	72	CTTATCCGCTCGGGGAGTTAT	-0.260797	-0.0279772	-0.814219	-0.0403848
10:48081010	T	C	184	53	CGGGGAGTTATAGTTGGGCTC	-0.276371	0.0474764	-0.692958	0.0344001
10:50767510	G	A	36	82	GACTCTGTGCAACCCCACAGA	0.194915	-0.0195339	-0.910508	-0.0329453
10:58544460	A	G	152	80	AAAGCACCGGGCTGGGCTTAC	-0.155172	0.0354205	-1.05431	0.0195592
10:62070975	C	T	223	189	TCCCCTGCGGCCGCCTTTAAC	-0.0412621	-0.0140583	0.711298	-0.0138785
10:62567113	A	G	42	73	TGGGCAGAGTGAGCAAATCAG	0.134783	0.040854	-0.384628	0.0305336
10:65427875	C	T	92	46	CCAGATTCGGTCTGCTGGAAC	-0.166667	-0.0281672	0.609395	-0.0285324
10:72308661	C	T	108	202	TTTCTGGGCTTTAGGCGAGGC	0.151613	-0.0168991	-0.100246	-0.023518
10:76283850	A	C	25	72	ATTCAGACCCCCACTCTTACT	0.242268	0.00687749	0.835163	0.00763458
10:78026353	C	T	81	32	CCACGTGGCGTTCCCAGGGGA	-0.216814	-0.024296	0.021881	-0.0297162
10:79255581	A	G	43	42	GTACTTTTCAGGTCCTCCTAA	-0.00588235	0.0257985	0.380331	0.0222847
10:79552671	A	G	95	45	GCGTGTCTGAGGTTGCCAAGC	-0.178571	0.0460305	0.543759	0.0434444
10:79612719	C	T	28	37	CCACCGTGTGTAGCAGGTGCA	0.0692308	-0.0352675	0.623341	-0.0353554
10:81184929	C	G	85	45	GGGGGTCGCCCCGCGGGGGTT	-0.153846	-0.0177346	0.670866	-0.0178142
10:81244858	A	C	44	85	CTTGTAAGGACTGAGATGGGA	0.158915	0.0171518	0.678906	0.0163569
10:82526363	C	T	167	292	CTGCCTTCTCCAGCCTTTCCA	0.136166	-0.0157104	0.726005	-0.0153692
10:82526478	A	G	42	80	CGGCGCGCGCATACTTATTTG	0.155738	0.019332	-0.312243	0.0101069
10:84987974	A	C	30	38	AAGCGACCTAAGCTTTCACAT	0.0588235	-0.00996681	0.569991	-0.0110738
10:85148771	G	A	164	77	ATGTGTGTGCGTGTAGGTGTG	-0.180498	-0.000889476	-0.962197	-0.0151566
10:85241191	C	G	42	36	TCCCCCCCTGCACTTCTGCAC	-0.0384615	-0.00921383	-0.209797	-0.0169317
10:86367925	A	C	232	161	TGGCGGCGCCCGGTGGAGACC	-0.0903308	0.0259221	-0.848784	0.012012
10:86472534	A	G	60	131	ACTAAGGGTGGAGGGGCTGGT	0.185864	0.0115761	-0.747447	-0.00115501
10:86472535	T	A	62	132	CTAAGGGTGGAGGGGCTGGTC	0.180412	0.0150373	0.130933	0.00965619
10:88931489	C	T	21	56	CTGCTACCCGCAGGTCAAGTG	0.227273	-0.0282304	-0.356737	-0.0367639
10:88931526	A	G	76	27	CTCCGGAGGAGGAGCTGTCCA	-0.237864	0.0152054	-0.667872	0.00306573
10:89083594	C	T	29	24	GCTGTGGGGCTGCCTGGCTGG	-0.0471698	-0.0142233	0.375766	-0.0168771
10:93445309	A	G	29	18	CTTAAAAGCCGATAGCAATGG	-0.117021	0.00671502	0.329787	0.00320226
10:100890278	C	T	41	13	GCTACATACCCGGCGCCCCAA	-0.259259	-0.0133519	0.045191	-0.0188207
10:101199947	C	T	20	67	ACGGGAATAACGGGCTTTGTG	0.270115	-0.00845406	-0.720742	-0.0205096
10:101517073	A	G	18	29	ACTGAAGCTCGGTTCTCTGGT	0.117021	0.0101349	0.697576	0.00965537
10:101634582	A	G	166	116	AAACCCCCGGGCCGGGACCGC	-0.0886525	0.00801092	-0.729658	-0.00448969
10:101835916	C	T	21	26	CAGGGTTCTGCGGAGAAACAG	0.0531915	-0.0352557	-0.599348	-0.045683
10:101964699	C	T	21	14	GAGTGTCCTCTGGGGTGTCTC	-0.1	-0.00631989	-0.111345	-0.0132702
10:102260773	A	G	76	56	CTGAGTAGACGCGCGCTTTCC	-0.0757576	-0.0209011	0.279718	-0.0242172
10:102376143	A	G	23	32	ATGTTGGACTACCTGCCTGCC	0.0818182	0.0191831	0.024938	0.0128126
11:1055386	A	G	44	53	GGTCCACACCACTTCCATCCT	0.0463918	-0.00213955	0.095805	-0.00743207
11:1616886	C	T	24	15	GATGTTCCGTTGGGGTGCGGA	-0.115385	-0.0628836	-0.03007	-0.0678767
11:1945713	G	A	677	498	TGAATCCCCAAGGTCCGGGGG	-0.0761702	-0.0394497	0.15983	-0.0433631
11:2388926	A	G	115	75	AGGCAGCCCCAGAGGACGGCC	-0.105263	0.0495799	-0.529098	0.0378419
11:2453550	A	G	87	36	CCGCAGTGGCAGGGTGGTGAT	-0.207317	0.015927	-0.145964	0.0081844
11:2453605	C	T	55	100	GGGAGCTCTCTGTCTCTTCCA	0.145161	-0.0165453	-0.26287	-0.0245473
11:2465727	G	T	206	532	TTGAGAGCGAGGCTTCATTAC	0.220867	-0.0162584	-0.142616	-0.02325
11:2465728	G	C	211	548	TGAGAGCGAGGCTTCATTACC	0.222003	0.01244	0.216823	0.00784344
11:2514316	A	T	72	52	CGGGGGTGGTTGCGGCTAGCA	-0.0806452	-0.0108204	0.622358	-0.0114654
11:2788907	C	T	18	32	CTGGTCCAGATGCCTCCTTGG	0.14	-0.0191416	-0.322926	-0.0275932
11:2822035	A	G	40	11	CCCAGCGAGTACTGCAGACTC	-0.284314	0.0391548	-0.041162	0.0317769
11:2852784	A	G	54	127	AAACAGCTTCACTCTGCTCAG	0.201657	0.013769	0.380177	0.010524
11:2866741	A	G	60	113	CTTTAGACGGGAACTGGGCCC	0.153179	0.0387092	-0.805024	0.0248821
11:2964119	C	G	34	28	GCTCCAAACAGAACAGGTGAG	-0.0483871	-0.0102901	-0.017749	-0.0163599
11:3650631	A	G	15	51	TTGCTTATCTGTATCATCAAA	0.272727	0.0136938	0.163601	0.00861902
11:3759908	C	T	10	39	GCTTCTGACATGCAGAGCACT	0.295918	-0.0260964	-0.663046	-0.037268
11:4003403	G	T	32	36	ACGGCAGCCCGCTCCCGTGTT	0.0294118	-0.0211077	0.094182	-0.025988
11:6040007	A	G	62	140	CCTGCCGACCAGCCGAGCTGT	0.193069	-0.0109557	0.51863	-0.0124748
11:6849713	A	G	44	30	TGTGAGCCCCAGAGGCAAAGC	-0.0945946	0.0158136	-0.003356	0.00927946
11:7237809	C	T	8	39	GGGCACGGGGCAGGGTCGGGG	0.329787	-0.0519411	1.04562	-0.0480838
11:9258755	A	G	42	28	GGAGGCAGGCGGGGCCAGGCA	-0.1	0.0260181	-0.293594	0.0168006
11:10373879	A	G	14	51	TGCTTCAGCAGTTGCAGTAGG	0.284615	0.0316132	-0.329635	0.0219653
11:10963008	A	G	15	24	CTGCTAAGTCGCTTCAGTCGT	0.115385	0.0356595	0.757174	0.0351109
11:12976800	C	T	79	55	CCCAAGGCACTGGACCCCCAA	-0.0895522	-0.0321398	-0.310008	-0.0401904
11:13405636	A	T	232	193	CCAAACCCTCACTGAGGCGGG	-0.0458824	-0.00663616	0.170471	-0.0111963
11:13405668	G	C	94	101	CTGCCGGCCGCGCTACAACCT	0.0179487	0.00372778	-0.707298	-0.00848759
11:13405696	C	T	204	163	GCCCCCTCTCTTCGTGCCAGA	-0.0558583	-0.00641642	0.985611	-0.00408865
11:17842582	C	T	57	26	CACTAGCAAGCGGGCGCTGGG	-0.186747	-0.0220521	0.080293	-0.0270288
11:17842586	C	G	57	25	AGCAAGCGGGCGCTGGGCAGG	-0.195122	0.0124907	-0.271816	0.00376104
11:17842604	A	G	24	55	AGGGAGGCGCGGTGCCGGTTG	0.196203	0.0231356	-0.648458	0.0109821
11:17842606	C	T	24	56	GGAGGCGCGGTGCCGGTTGCA	0.2	-0.00448041	0.264088	-0.00829737
11:19630229	C	T	111	153	TCTTCGTGCCTGACAGGGTCT	0.0795455	-0.0357775	-0.161435	-0.04249
11:20111998	C	T	97	86	CAATTGGAGACGCCAGGGGCT	-0.0300546	-0.0431603	-0.613152	-0.0535268
11:23332040	C	T	39	11	CCTGCGCCTGCGCAGCCACCA	-0.28	-0.0273584	-2.13879	-0.0509806
11:27765090	A	G	19	32	AGGCTCGGGGGCTGAGGTCTG	0.127451	0.0261943	-0.790593	0.0127701
11:29355884	C	T	13	47	TGGGCCTGGCTGGGTCTATGC	0.283333	-0.00536076	0.201213	-0.00968963
11:29355887	A	G	6	30	GCCTGGCTGGGTCTATGCCCT	0.333333	0.0294542	-0.297704	0.0201247
11:29783045	A	C	15	59	GTGGCCGCAGCCCAGGAAGGT	0.297297	0.0277169	-0.394636	0.0176068
11:35826457	A	G	22	41	AAGTGAAGGCGCTCAGTCGTG	0.150794	0.0277938	0.355685	0.0240268
11:37177684	C	T	67	66	GCCGCCTAGCCTCATCCCCGG	-0.0037594	-0.030465	0.731966	-0.0297421
11:37698171	C	T	128	49	CACCCCAGTGCGGGGCAGTGG	-0.223164	-0.0308445	-0.022768	-0.0364952
11:37698181	G	A	125	53	CGGGGCAGTGGGCAGGGAGGT	-0.202247	-0.0197948	-0.425343	-0.0290978
11:37845470	T	C	40	38	ATGAAATGGACCCCGGCTACC	-0.0128205	0.0843248	-0.231563	0.0743227
11:37911676	A	G	86	76	GGGGACTCCTGGGCTCCAGTG	-0.0308642	0.0339729	-0.582309	0.0221353
11:37912734	C	G	37	21	GTAAGCGTCAGCAGCTTCCAG	-0.137931	-0.00697949	-0.289471	-0.0154213
11:44219767	A	G	51	17	TGCCGGGGCTACACACACACC	-0.25	0.0249434	-0.920486	0.010449
11:45607024	G	A	46	21	CCCTCCTGCAGCGTTTCCTTG	-0.186567	-0.0351678	0.72258	-0.0344187
11:46858687	C	T	184	100	TGATCTCCTCCAGCTGGGCGG	-0.147887	-0.00309513	0.631217	-0.00383872
11:48278279	A	G	108	157	CTCCTGGACCGTCGTCTCGCG	0.0924528	0.0304419	-0.068127	0.0230316
11:48885926	A	G	50	60	TGCGGTGGGCAGGCTTCTCAT	0.0454545	-0.00805096	-0.377823	-0.0172158
11:49430214	A	G	84	138	TGGCTGGAGAACTGCTCCAGC	0.121622	0.0128527	-0.773211	-0.000124889
11:59382641	C	T	18	30	AACGCCCTTTCAGTGCTAGCC	0.125	-0.0212851	0.286065	-0.0245389
11:60385646	C	T	260	158	CCCGTCATTCCGGAGGCGCTT	-0.12201	-0.0255061	-1.69173	-0.0453896
11:60478049	G	A	73	61	CTGCGGAGATGTTGCTGAAGC	-0.0447761	-0.0341572	0.492887	-0.0353731
11:63151675	A	C	180	136	GGGAGCTGGACGCCAAGACCG	-0.0696203	-0.00744408	-0.291724	-0.0158945
11:63910632	G	T	18	30	CCAACACAACGGCTTTACCCC	0.125	-0.00197977	-0.465223	-0.01202
11:66801176	A	G	21	31	CCTCCAAGCCAGCGAGTCCCA	0.0961538	0.0240039	0.669638	0.0229768
11:72817553	C	T	40	31	TCAGGTGACCTCCAGCCCAGC	-0.0633803	-0.0221375	-0.163445	-0.0291733
11:72817610	A	G	36	23	AGGGCACCCAATCCTCCTGAG	-0.110169	0.00518365	-0.231058	-0.00303728
11:75267820	A	G	55	29	CCCAAGCACCGGGGGCGGGAG	-0.154762	0.0267613	0.596041	0.0250499
11:75328790	A	T	19	30	TACAAGGGGCAGGCGAACAGA	0.112245	0.0133124	0.044243	0.00723693
11:77339671	G	A	17	23	GGGCGAAGGCATCTGTAGTAG	0.075	-0.00826855	-0.37557	-0.0174095
11:78263928	G	A	62	23	AGGGTGTGAGAGGCCTCAGCA	-0.229412	-0.0103396	0.286518	-0.0138354
11:79108981	C	T	49	76	CCGCATCTTCCGACCACTCTC	0.108	-0.0424996	-0.760103	-0.0541235
11:80764007	A	G	34	45	CACTCTGCCCACCACACCCAC	0.0696203	0.0156774	-0.05257	0.00873013
11:82709065	C	T	74	95	GGAGCGAGCACCGGGGAGGCC	0.0621302	-0.0253487	-0.324445	-0.0336738
11:86971753	T	G	89	77	CTGGCCCCGGTCCGGGGGAGG	-0.0361446	0.0195795	-1.2587	0.00234546
11:87377998	T	C	41	12	GGCATCAGAGTTGCTGGCAGG	-0.273585	0.0212557	-0.462613	0.0107159
11:87382913	C	T	18	62	CCCTCAGACATGTCACCGCCC	0.275	-0.0108702	-0.135424	-0.017922
11:87969823	A	G	42	54	CCTCTCGTCCACAGAGGGGAG	0.0625	0.0352401	1.22884	0.0386894
11:87972654	C	T	25	41	CCAGGGCTTGTTGAGATTTCC	0.121212	-0.020125	-0.428507	-0.0294473
11:88211197	A	G	34	40	TTCACCACAGAACACCCAGAC	0.0405405	0.0285248	-0.783598	0.0151075
11:88212759	C	G	23	15	GTCCTTTTCCGCAGGCCCTGC	-0.105263	-0.00257166	-0.010155	-0.0087505
11:92324641	A	G	34	41	TGTCAGCGGCGTGGCTGCCCT	0.0466667	0.0275035	-0.739503	0.0144819
11:92394324	A	C	270	256	CCCTTCCCACCTCCTGCCCCG	-0.013308	0.0499941	0.226961	0.0446402
11:92395252	A	G	48	108	ACCCAGGACCGCGGGGAGGGG	0.192308	0.0256592	0.370995	0.0220695
11:92535163	C	T	46	28	AGCCCAGGACCGGACAGTTTA	-0.121622	-0.034651	-0.649005	-0.0455118
11:92558827	A	G	42	36	CCTCCAGAGTGGGGAGCGTGG	-0.0384615	0.0373188	-0.698802	0.0244211
11:92801291	C	T	39	13	CATCACCAGGTAGTCTCCCAT	-0.25	-0.0271952	-0.046912	-0.033132
11:93046646	C	T	217	307	GCTTGCCTTCTTCCGGACGAG	0.0858779	-0.00396081	0.81598	-0.00312259
11:95355094	A	G	54	80	AGATGGCTGCGTTGTGGTTTC	0.0970149	0.0147592	0.881434	0.0157306
11:96091306	C	T	102	111	CGATCCCGGGTGGGGGCGGCT	0.0211268	-0.0138962	0.801324	-0.0129588
11:97225244	C	T	32	23	CAGCGGGTGCCGCAGGCCCAG	-0.0818182	-0.0143463	-0.18797	-0.0217644
11:97284795	A	G	70	31	CTCGGGCTCCGTGGGCTGGCC	-0.193069	0.0364301	0.347365	0.0323988
11:97290666	C	T	74	29	AGGTTGCTGGTGCAGCAGCCC	-0.218447	-0.0241152	-0.577629	-0.034609
11:97799328	C	T	55	30	CCAGGGGCTCCTTGGAGCTGC	-0.147059	-0.0529001	0.753157	-0.0514943
11:97871391	A	G	40	33	GCCGGCCGCCAAGTAGCCCTG	-0.0479452	0.008626	0.102793	0.00315085
11:99829250	G	T	35	21	CAGCTGGATGTTGGTGTGGGG	-0.125	-0.0265707	0.088709	-0.0313747
11:99829251	A	T	34	21	AGCTGGATGTTGGTGTGGGGG	-0.118182	0.00574034	0.048132	-0.000132239
11:100119418	C	T	26	20	GGACAGCACCCTGGGGAGGCC	-0.0652174	-0.0304892	0.598227	-0.0308967
11:100119424	A	C	26	20	CACCCTGGGGAGGCCCCTCCA	-0.0652174	0.0116102	0.098618	0.00603275
11:100146693	A	G	81	101	TGTGTGCACGGGAGGCTGGTG	0.0549451	0.0317526	-0.811161	0.0180297
11:101049448	C	T	46	31	CTGTGTGTTCTTGCTGTGCAG	-0.0974026	-0.0242038	-0.035575	-0.0301119
11:101049452	A	T	34	27	GTGTTCTTGCTGTGCAGCAGG	-0.057377	-0.000851991	0.283746	-0.00458418
11:102121671	A	G	445	207	GAGACTAAGCGAGAGAAGCAG	-0.182515	0.039205	-0.006379	0.0321201
11:102219580	C	T	23	39	CTCTGAGTTATGTGTTACAAG	0.129032	-0.0261324	-0.925156	-0.0395196
11:102219588	G	A	18	22	TATGTGTTACAAGGGGTCCAA	0.05	0.00506609	-0.042356	-0.00155652
11:102301818	C	T	32	20	CAGCGTGGGGCGGGGCAGAGC	-0.115385	-0.0352594	-0.341358	-0.043505
11:102474415	C	T	24	16	CTGCCCTGGGCAGGGCGATGC	-0.1	-0.0583938	0.101744	-0.0623731
11:102474433	C	T	23	15	TGCTTGCACCCGGACTTTCCT	-0.105263	-0.0349171	-0.733183	-0.0464836
11:102844675	C	T	144	65	GGCGGGAGGGCGCCTTAGTTC	-0.188995	-0.0418845	-0.218322	-0.048941
11:103239082	C	T	106	301	TGGGTTCCGGCCAGCTCTGCC	0.239558	-0.0333927	0.163993	-0.0374069
11:103239603	G	A	289	107	GGTTCGGTGGACAGACACATG	-0.229798	0.0241113	0.388546	0.0207048
11:103239780	C	T	216	110	CCCTGGGACATACCCTGTGCC	-0.162577	-0.0140801	-0.245591	-0.0219914
11:103239787	G	T	713	336	ACATACCCTGTGCCCCCAGAT	-0.179695	-0.0192415	-0.627232	-0.0302641
11:103239800	G	A	575	253	CCCCAGATCCAGCCCCCATGC	-0.194444	-0.0326607	-0.962376	-0.046216
11:103240211	A	G	41	161	GCCACCAGGGAAGGCTCCCCC	0.29703	0.0117386	-0.369145	0.00220282
11:103241738	A	C	86	276	CCCTGGGAGGAGAGGCAGGAC	0.262431	0.00904004	0.157822	0.00402092
11:103242357	C	T	314	89	TGGCCTCACTTACATGCTGAC	-0.279156	-0.0292936	0.705235	-0.0288231
11:103242682	C	T	716	157	CCTCCTGGGGTCTCCTGCTCA	-0.32016	-0.0233428	-0.515214	-0.0333261
11:103242697	T	C	574	125	TGCTCAGGGCCGCTTCTCCTT	-0.321173	0.0354841	-0.160535	0.0271792
11:103242701	C	T	565	127	CAGGGCCGCTTCTCCTTCAGC	-0.316474	-0.0142806	-0.054529	-0.0205718
11:103243428	A	G	29	41	GCCCCCAAGCAGTGGGAAGGA	0.0857143	0.0304371	1.07668	0.0327075
11:103243439	C	A	35	56	GTGGGAAGGACGGAAGCACCT	0.115385	-0.0340718	-0.628456	-0.0447718
11:103243460	A	G	37	71	TTCTGTGACCACCCAGAGCAG	0.157407	0.0147141	1.03601	0.0169936
11:103243466	A	G	41	74	GACCACCCAGAGCAGCGGCCA	0.143478	0.0138624	0.371069	0.0105383
11:103253479	C	T	103	47	AATGAAGTCCCAGCACAACCA	-0.186667	-0.0111386	0.057576	-0.0165524
11:103254333	C	G	248	205	ACCCATGCTGGTGTTCGGGGG	-0.0474614	-0.014683	0.089904	-0.0197438
11:103254391	C	G	172	109	CCTGTCCCCTGAGAGATCAGA	-0.1121	-0.0050351	-0.216747	-0.0129056
11:103255538	A	C	191	149	ATGCCCCCGCAGCAGGGGTCA	-0.0617647	0.00192593	0.064104	-0.00372594
11:103255772	C	T	73	127	TTGGAGGAGATGGTGCCCAAG	0.135	-0.0200258	-0.559327	-0.0304566
11:103256904	C	G	146	121	GGCCCCTTCCCGCCCCTGGAG	-0.0468165	0.0146456	1.65626	0.0221715
11:103258569	A	G	60	68	ACTGACTGATGCCAGGGTGCC	0.03125	-0.00161725	-0.937949	-0.015663
11:103258943	A	G	100	68	CCTGGGCCCCATGTGCCTGGC	-0.0952381	0.0169198	-0.583541	0.00545469
11:103260642	G	A	83	31	TCTGGCAGGTACCCCAGGAAT	-0.22807	-0.0485236	0.454742	-0.0497395
11:103282524	G	A	30	23	CTTGCTTCCCACGGCCCCATC	-0.0660377	-0.0220595	-0.701858	-0.0336498
11:103944813	C	T	25	40	GGGCACTAGGCGTGCTGAGCG	0.115385	-0.0531497	0.306356	-0.0555165
11:104095658	A	G	33	24	GCTTCAGGGCGGGAGTCACAG	-0.0789474	0.0215949	0.632264	0.0203059
11:104736079	G	A	52	27	CGGTTTGCTGGGGAGGCTGAT	-0.158228	-0.0199366	1.21902	-0.0153315
11:104736104	A	G	11	45	CCCTACCACGGGGGCTTCAGC	0.303571	0.0477643	-0.207869	0.0387834
11:104867368	C	T	124	166	GGGGTGAGAACGCACAGGATT	0.0724138	-0.0284801	-0.514338	-0.0383406
11:105027645	C	G	105	121	GTCGGGGATCGGGGTTAGGCC	0.0353982	0.0316211	0.207729	0.026517
11:105079498	C	T	42	25	TGACCCTAAACGCCCCCAACC	-0.126866	-0.0201574	0.075338	-0.0252185
11:105082611	A	G	198	258	GTCCCCAGGGGCCGGGAGGGC	0.0657895	0.0415474	-0.220556	0.0325988
11:105110682	A	G	98	104	GGAAGCACCCGGGGTGGGGAC	0.0148515	0.0291398	0.472619	0.0263314
11:105130878	C	T	83	32	GGGCAGGGGCCGAGGTCCGCT	-0.221739	-0.0387124	-0.421246	-0.047556
11:105148567	C	G	18	24	AGCAACGACGGCCAGGCCCTC	0.0714286	-0.00413102	-0.507259	-0.0144784
11:105148605	C	T	26	17	GGGAGCGGTCCGCCCAGCACG	-0.104651	-0.00936813	-0.230244	-0.0172555
11:105152818	A	G	10	48	AGTCTTTCCCGATGAGCAGAA	0.327586	0.00477907	0.058637	-0.000983095
11:105769652	C	T	8	34	TCCCCTTGACTCCAAGTCAAA	0.309524	-0.0296924	-0.092374	-0.0359575
11:105836522	C	T	14	21	GACCCTCTCCCGGGGCCTGGC	0.1	-0.0153636	-0.86718	-0.0285023
11:105877860	G	A	9	32	GTCCCGCCTCACTCCTTCCCT	0.280488	-0.0421102	0.174383	-0.0458408
11:105908650	A	T	64	49	GCGGGACTGCTGAGTCCGAGG	-0.0663717	-0.00230385	0.467817	-0.00444693
11:105970139	C	G	41	55	GAGCCTCCAGCGTGCTCCTGG	0.0729167	-0.0355588	0.22801	-0.038983
11:105979374	C	T	29	91	CAATCAAAGACGGGCGCTGGG	0.258333	-0.0312667	0.050427	-0.036289
11:106117400	A	G	172	78	GCGCGAGGGCACAGGACGGCT	-0.188	0.0109454	0.169676	0.00598372
11:106117418	C	T	127	99	GCTCAGCGGCTCGGAATCCCT	-0.0619469	-0.0365605	-1.1204	-0.0513645
11:106201166	C	T	48	57	GGGCAGAGATCCAGGAGGTCT	0.0428571	-0.0347657	0.054619	-0.0396739
11:106239148	C	T	149	221	AAGGGCCCCACGTGGGCAGGA	0.0972973	-0.0191973	0.156207	-0.0235961
11:106395124	C	G	30	84	CTCTGTCCATCTCTCCATCCG	0.236842	0.00584511	-0.374768	-0.00360589
11:106395125	T	C	30	83	TCTGTCCATCTCTCCATCCGC	0.234513	0.0236145	-0.362159	0.0138711
12:2287209	C	T	58	12	GGGTGCTGTGTGCCTTTTGTG	-0.328571	-0.025585	-0.461173	-0.035061
12:2287232	T	G	77	22	GCACGTGGGCGTCTCCAGTGG	-0.277778	-0.00758825	-0.25304	-0.0157083
12:2364985	C	T	22	35	CCTCACAGAGTCCAGCCTTCC	0.114035	-0.0264782	-0.132034	-0.0331509
12:2364986	T	C	22	35	CTCACAGAGTCCAGCCTTCCT	0.114035	0.0522945	-1.24449	0.0344462
12:2364997	C	T	32	21	CAGCCTTCCTCTGTGTGATTA	-0.103774	-0.0118406	-0.054654	-0.0181876
12:7335726	A	G	12	39	CCCGCCCCTCACCTCAGACGT	0.264706	0.0184108	0.4647	0.0157762
12:9704361	A	T	24	17	TGCAGTAGCCTCTCCCGAAGC	-0.0853659	-0.000197695	-0.37325	-0.00950019
12:9704381	A	G	24	19	CAGAGCACGGGTACCAGGGCA	-0.0581395	0.0327647	-0.636787	0.0204936
12:11882444	A	C	22	30	CCACAGACCGCAACCAAGGGT	0.0769231	0.024723	-0.888489	0.0105041
12:11882456	A	G	27	36	ACCAAGGGTAGCCCAAGCGCA	0.0714286	0.0375784	0.293792	0.0330683
12:11936492	C	T	19	32	GCTCTGTCTCTGCTGTCTCTG	0.127451	0.00150573	-0.020198	-0.00484958
12:12263183	A	G	22	33	GCAGGGCGTTGTGTTCATGCC	0.1	0.0676987	0.054645	0.0604901
12:16671303	C	G	28	44	GAGAATCCCACGGACGGCGGA	0.111111	-0.000700385	0.138795	-0.0056617
12:20461122	A	G	9	36	CGCCCTGTGCGGGCCGGGCAC	0.3	0.035824	-0.198089	0.0271939
12:20901999	A	C	95	42	GCAAGCCCCCCGCCCGCCAGC	-0.193431	0.00520262	-0.653641	-0.00659213
12:21245486	T	G	22	28	TGTTCAACAATCTCACACTGG	0.06	0.00118689	0.143284	-0.00377884
12:21828163	T	G	75	78	CTGACCAGCGTGCCAGGCCAG	0.00980392	0.0130921	-0.184823	0.00508458
12:21828191	C	A	69	53	GAGGCCGGGGCGGCTCAGGGA	-0.0655738	-0.0617832	-0.057689	-0.0670346
12:21828195	T	C	67	48	CCGGGGCGGCTCAGGGAGGCC	-0.0826087	0.0138944	0.706032	0.013402
12:23694699	C	G	103	80	CTCGGGGAGAGGAGAGGAACG	-0.0628415	0.0136717	-0.09037	0.00644986
12:32379592	A	G	18	29	GAAACAGACTGCTCAGGGCGG	0.117021	0.0411697	-0.080496	0.0334139
12:32901711	C	T	14	20	CACCCTGCCCCGTGAGGGCAC	0.0882353	-0.0267893	0.465344	-0.0284035
12:34799401	C	G	8	42	AGTCAGACACCACTGAAGTGA	0.34	-0.0169787	0.570466	-0.0179242
12:41490140	A	G	30	21	GCAGAACCCGAGAGGACCCCA	-0.0882353	0.0333238	0.465092	0.0303578
12:41490149	C	T	41	23	GAGAGGACCCCATGCCTGAAG	-0.140625	-0.0092308	1.47041	-0.00274033
12:41490155	T	C	22	29	ACCCCATGCCTGAAGGTCGGT	0.0686275	0.0563439	1.34242	0.0602798
12:53091974	A	G	13	46	CTCTACAGTCGTGTCCGACTC	0.279661	0.0302368	1.65012	0.0373607
12:53091979	T	C	11	37	CAGTCGTGTCCGACTCTGTGC	0.270833	0.0482702	1.72035	0.0555832
12:60475691	A	G	16	22	CTTAGCAGTAGCAGCAGCAAT	0.0789474	0.0225917	-0.063126	0.0154
12:71188135	C	T	59	33	GAGGGTCCCATATGCCAAAGA	-0.141304	0.00110027	-0.042616	-0.00543549
12:71190065	C	T	67	60	CCAAACACCCTGCCTCCTCCA	-0.0275591	-0.00297858	-0.463055	-0.012978
12:71199585	T	C	66	26	CAGCACGTAATAGTGAGGACT	-0.217391	-0.0240611	-0.376335	-0.0328539
12:74632976	C	G	247	178	TCTCTTCTCAGTCCCCTCCTC	-0.0811765	0.0243635	0.230437	0.0196144
12:74632998	T	C	203	166	GGTTAAATCTCGGAGACTGCT	-0.0501355	0.0272857	0.406939	0.0239635
12:75523167	A	C	10	40	GGTGTCGCGGCAAAGACTGAA	0.3	0.0281116	0.042672	0.0216906
12:77687617	A	G	29	19	GGGCATGGCAGCCCACTCCAG	-0.104167	0.0467799	0.443671	0.0433306
12:77687645	G	T	29	17	GGCTGGAGAATTCCATGGACA	-0.130435	-0.020049	-0.221905	-0.027626
12:78046318	A	G	36	9	CTCTTATTGCGGAGCACAGGC	-0.3	-0.0105163	0.084023	-0.0157204
12:82441827	A	G	54	70	AGCCGGGTCCGAGGCTGGTGG	0.0645161	0.0403327	0.221773	0.0351518
12:84715948	A	C	52	25	CTCACCGACGCAGGGTCTCGG	-0.175325	0.00461108	0.212674	0.000155243
12:85322996	C	T	39	34	GGGCCACGGTCCGGTCTAGTC	-0.0342466	-0.00277894	0.153873	-0.00756609
12:85322997	C	G	41	35	GGCCACGGTCCGGTCTAGTCT	-0.0394737	0.0310787	0.09627	0.0250443
12:85358190	C	G	32	76	TCCGCGCGTTCAAGTTCCCCT	0.203704	0.0187657	0.166676	0.0136031
12:86222434	G	A	114	90	TTTCTACACTAGCTGAGCATC	-0.0588235	0.00586753	0.64803	0.00506488
12:86328964	C	A	22	26	AACACGTCGGATCCCCGAAAC	0.0416667	0.0386329	-0.193495	0.0299786
12:86328969	T	C	24	26	GTCGGATCCCCGAAACGTGCC	0.02	0.0230146	0.625046	0.0216326
13:2396455	C	T	51	19	ACCCGCTTAGCGGCCTAATGT	-0.228571	-0.0370925	-0.361343	-0.045466
13:2396513	C	T	65	20	CTCCGGTCCCCGGAGCTCTGC	-0.264706	-0.0238927	-0.934082	-0.0374056
13:3684038	A	C	15	23	GTGTCGGCCGAGCCTGTGGCT	0.105263	-0.00588392	-0.360193	-0.0149483
13:5469687	C	T	62	73	CTGGGAAGGGTGTTGTCAGGA	0.0407407	-0.0351241	-0.832124	-0.0475226
13:5687372	G	A	32	8	CCGCTAAGTCGCTGCAGTCAT	-0.3	-0.0399526	-0.788957	-0.0518777
13:9610139	C	T	38	18	TGGGGGAGAATGGATGCATGT	-0.178571	-0.026393	-0.723744	-0.0380711
13:10597284	C	T	34	8	GCAAGAGTACTGGAGTGGGGT	-0.309524	-0.0463991	-1.07806	-0.0606242
13:10742782	C	T	12	40	CTCTGGCTGACGGCTTGTGAT	0.269231	-0.029832	-0.8786	-0.0427424
13:16109488	C	G	180	193	GCCGTCTCCGCTGCCCTCGCG	0.0174263	-0.00270171	-0.630272	-0.0141214
13:16109489	T	G	181	193	CCGTCTCCGCTGCCCTCGCGA	0.0160428	0.0187172	-0.560565	0.00740608
13:17177005	C	T	37	33	AGAGCCCCAGTGTCTGGCTCC	-0.0285714	-0.00506188	0.118746	-0.0100948
13:17177006	A	G	37	33	GAGCCCCAGTGTCTGGCTCCC	-0.0285714	0.0161101	-0.922783	0.00179452
13:17322490	C	G	33	81	GGGTCGCAGAGCGTCCAGCGC	0.210526	-0.0179051	-0.340283	-0.0265312
13:18892078	A	G	9	32	ACCCTGACCTACTGACATCAG	0.280488	-0.0198837	-0.206117	-0.0273309
13:19356026	A	G	85	33	GGCTAGTAGTGTGTGGAGATC	-0.220339	0.0101461	-0.083545	0.00306111
13:19356035	C	T	79	45	TGTGTGGAGATCTGGAGCTCA	-0.137097	-0.00530605	-0.093814	-0.0121309
13:19356120	C	T	69	41	GAAAGATGTGTGTTCAGTCAG	-0.127273	-0.00193373	-0.529245	-0.0125164
13:21155914	T	G	10	43	TGCGCGGGATGTGGGATCTTC	0.311321	0.0122405	-1.08693	-0.00337628
13:22585567	C	T	42	11	CGCGGGACTCCAGGGGTCAGC	-0.292453	-0.0467595	0.797887	-0.0451133
13:25364816	C	T	92	25	TGCCCACTGGCGCACCGCCCA	-0.286325	-0.0365671	0.293894	-0.0394116
13:35121708	C	T	56	50	TAGGGCCAAGTTCATCCTGAG	-0.0283019	-0.0117487	0.42371	-0.0140527
13:35295576	C	G	88	72	CTGTCTCCCTGCCCAGACCCG	-0.05	0.0386482	-0.259074	0.029439
13:38086782	C	T	26	36	GAAGCCCCCGTAGTTAGCTGG	0.0806452	-0.0451531	-0.027453	-0.0505222
13:38147062	C	T	109	47	TGGGCCACCCTGAAGTCTCAG	-0.198718	-0.00699672	-0.56647	-0.0177804
13:39365093	C	T	830	1581	CACAACATCGTGCGGCAGGCA	0.155745	-0.00345792	-0.893157	-0.0170836
13:39365095	T	C	672	1227	CAACATCGTGCGGCAGGCACC	0.14613	0.0195068	-0.088274	0.0121716
13:39365364	A	G	285	457	GTCGGGAGCCGGGCCAGCGGG	0.115903	0.0166166	0.050039	0.0105159
13:42834460	C	T	70	95	TGCCTCTCTGTGGGGGTGCAG	0.0757576	-0.0403289	-0.379869	-0.0487863
13:43279232	C	G	23	31	GACATGGGCGCGGGGACTCTT	0.0740741	-0.0216593	-0.395584	-0.0306688
13:43522277	C	T	21	30	CTGGGCCAGGTGAGTCCCAAG	0.0882353	-0.0216222	0.262681	-0.0250662
13:43589785	A	G	116	230	TCTCCAGGGAGGACCTCTGAG	0.16474	0.0382943	0.164207	0.0326724
13:43589817	A	C	166	88	CCCTCCTCATATGGGGCCCTC	-0.153543	-0.00722573	-0.670133	-0.0188809
13:43896312	G	T	129	58	TGACGACATCGGCGAGCGTGA	-0.18984	0.00755909	-0.42856	-0.00238527
13:44596874	A	G	151	137	AAACCGGGGCAGGAAGGGCAG	-0.0243056	0.0153258	1.02843	0.0175275
13:44954552	T	C	7	29	AGGTATATAACTCCAGGCGGT	0.305556	0.0342928	0.29037	0.0298275
13:46325468	C	G	203	101	CCGTGACGTAGGTCGCGGGCC	-0.167763	0.0454741	0.464761	0.0422325
13:47040362	A	G	42	70	CCGGTAGAGGAGCCGCAGGTC	0.125	0.0167856	-0.054936	0.00979344
13:48311170	C	T	199	90	AACCCCTCCCCACCCGTAAGG	-0.188581	-0.0353762	-0.49166	-0.0448902
13:48311832	C	G	125	104	GACCGCCTCTGGTTTCCCAGT	-0.0458515	0.0359267	-0.940752	0.0210143
13:53240488	A	G	144	176	GAAGAGTCCGAGCCTCTCTAG	0.05	0.0178656	0.423575	0.0148956
13:54049127	A	G	21	32	AGGGTGGAACGAGCCTCTTCC	0.103774	0.0218472	0.525483	0.0196495
13:54319014	C	T	17	24	GCAGGCTGGGTGCGCACTCGG	0.0853659	-0.0155548	0.22702	-0.0194365
13:58287090	A	G	57	65	AGGTCAGTCAGTGGTGGAGCC	0.0327869	0.0465007	0.309985	0.0419272
13:58288391	C	T	93	52	CACCCGGGCCTGTCCTGGGAA	-0.141379	-0.00458272	0.034533	-0.0103385
13:58687807	A	G	58	51	GTGGAGAGCGAGGTGTCCTCG	-0.0321101	0.020885	0.214662	0.0160805
13:59827220	C	T	39	10	CGGCCAGTGGTGAGGCTGCCT	-0.295918	-0.0361727	0.204901	-0.0397786
13:60453667	A	G	35	31	ATGATGTTGGAGGATGGAGGC	-0.030303	-0.0111167	-0.081196	-0.0177044
13:60456920	C	T	23	42	CCTGGAGAGCCGTGAGGACCC	0.146154	-0.0209255	-0.305717	-0.0291916
13:62353856	C	T	24	15	TTAATCTCCTTCCTTCTCTCC	-0.115385	-0.0108746	0.317669	-0.0140949
13:67214924	G	T	88	107	CTGGGCCCAGGCGGAGGCTGC	0.0487179	0.00811557	0.201235	0.00348432
13:69828453	A	G	41	37	AGGAAGACGCACGCTCCAGGT	-0.025641	0.00287812	-0.20301	-0.00505387
13:69828455	G	T	40	37	GAAGACGCACGCTCCAGGTAA	-0.0194805	0.00121686	-0.201319	-0.00666353
13:71120230	A	G	39	24	GGCCTTCGGGGTTGGACAGCA	-0.119048	0.0190936	0.232592	0.014481
13:71291833	A	G	34	9	CTGGAGTGGGGTGCCGCTGAA	-0.290698	0.05338	0.170497	0.0474725
13:73032229	C	G	31	21	CGGCCTCCTGCAAGGGCAAGG	-0.0961538	0.00362001	-0.152187	-0.00389887
13:73044763	A	G	36	7	GACACGGTACATGTTCAGGGA	-0.337209	0.0177211	0.867003	0.0185039
13:74331606	A	G	17	24	GCATCCTCAGGAGCCCTGCTG	0.0853659	0.0161664	0.205738	0.0113925
13:75363298	C	T	91	124	AGCTCCAGGCCGCTCAGGAAG	0.0767442	-0.0176436	-0.359452	-0.0264378
13:75585084	A	G	87	37	ACACGGTAAGAGACTGACAGC	-0.201613	0.00851231	0.064295	0.00271417
13:75585092	A	G	103	42	AGAGACTGACAGCCTTAGACA	-0.210345	0.0165575	-0.643749	0.00459142
13:76176103	C	T	26	16	GCAGAGGCCTCCCCAGCTGGC	-0.119048	-0.0380265	0.726574	-0.0371794
13:76889521	A	C	39	12	GCTGTCCCCTCAGGGGCCACC	-0.264706	-0.00534972	-0.928207	-0.0192293
13:77235030	G	T	21	32	TCTACCGGGCTGTCCCGCCTC	0.103774	-0.00214649	0.553317	-0.0035701
13:78303083	C	T	131	74	GGCTGGGGCTCCCTGTAGGGC	-0.139024	-0.0116031	0.125053	-0.0164358
13:78409280	C	T	66	29	TCAAAGCCACCCTCCGGGGCA	-0.194737	-0.0186951	0.479137	-0.0203744
13:79505848	A	G	26	18	GGGAAGAGGGGGAGCCCTCTG	-0.0909091	0.0158997	-0.480992	0.00532469
13:81374465	C	T	255	160	CTGGAGTGGGTTGCCATTTCC	-0.114458	-0.0226018	-0.681882	-0.034011
13:82588119	C	T	42	10	CATGCGAGAGCGCACTGACCG	-0.307692	-0.036514	-0.309811	-0.0444647
14:303731	C	T	94	51	GGCGGCTCCTTATGACCCTCG	-0.148276	0.00705787	0.062599	0.00127805
14:864040	G	T	60	33	TGGCACAGATGTGATATGGTG	-0.145161	-0.00769099	0.646507	-0.00820209
14:868228	A	G	90	107	GGGGTGGGGGACGTCGGGTTT	0.0431472	0.00728767	-1.11158	-0.00842629
14:869882	A	T	185	282	TCCTGTGCCCACGTGGGCACG	0.103854	-0.00245706	-0.164176	-0.00994088
14:927043	C	T	33	48	ATGGGCACCTCGGTTTGAAAT	0.0925926	-0.0119498	0.013252	-0.0177202
14:1032750	A	G	38	45	CCTGGAACCTGGGGCCCAGGG	0.0421687	0.0291464	-0.422085	0.0187721
14:1148972	C	G	26	67	CGCTCCCGCCCCAGCGGGCCC	0.22043	-0.00157611	0.483535	-0.00360261
14:1393487	A	C	33	28	CCCACAGCCGAGAGGGCCATC	-0.0409836	0.00861075	-0.454257	-0.00157452
14:1668081	C	T	10	36	TCTCTGGGGTCGCACAGAGTC	0.282609	-0.0343372	-0.764526	-0.0461818
14:3304811	C	T	26	27	GCTTCCAGCATCTGGGGCCCA	0.00943396	-0.0424327	0.005793	-0.0475817
14:3304813	C	T	26	27	TTCCAGCATCTGGGGCCCACA	0.00943396	-0.0276811	-0.693921	-0.0390782
14:3546917	C	T	46	15	TAACAGGCTGCGTGTGTTCCT	-0.254098	-0.0368887	-0.26168	-0.044424
14:4011934	C	T	26	18	AACCCAACCCTGATCAGCAGC	-0.0909091	-0.0421357	-0.38846	-0.0506252
14:7354034	A	G	22	29	GGAAACATGCGTGGCTGGTTT	0.0686275	0.0170181	0.285812	0.0129022
14:11355581	C	T	29	51	ATGGCGCAGACTCCGTTGGGC	0.1375	-0.028978	-0.375352	-0.0376521
14:13869143	C	T	22	28	GCGCCGTCGCCGCCTGGCACT	0.06	-0.0223349	0.578538	-0.0230919
14:16856515	C	T	21	51	TCCAGGGAGGCGCCTGTGGTC	0.208333	-0.0210006	0.249691	-0.0245683
14:16880751	C	T	39	92	GCAGCCGGGCCGGCCCCCCAG	0.20229	-0.00182322	-0.536615	-0.0124706
14:16915576	C	T	33	57	TCACCCACCCCGAGGGGCCAC	0.133333	-0.0237513	-0.414444	-0.0328733
14:19551099	A	G	34	43	GGGCGGGAAAAGGAGAGGATG	0.0584416	0.0275096	0.070469	0.0213372
14:19552004	A	G	22	35	GAGAAGAGGGACGGGGGTCTG	0.114035	-0.00140018	-0.439416	-0.0112352
14:20917316	G	C	34	33	TGTGCTGGACGCTGGGGACAG	-0.00746269	-0.00461107	-0.456643	-0.0145196
14:22048566	C	T	32	33	TGTGCTCTCCCCTTCTTCATC	0.00769231	-0.0390441	-0.474113	-0.0483273
14:23258022	A	G	11	43	TTGCGACCCCATGAATCGCAG	0.296296	0.0275452	0.696018	0.0266616
14:24831282	C	G	105	68	CATTTCACTGCTTTTCCTCAT	-0.106936	-0.00469659	-0.181186	-0.012274
14:28042353	G	A	10	41	AAGGGGACGAATCAGCCAGGG	0.303922	-0.063711	0.494381	-0.0642507
14:34166392	C	T	49	99	CAGGACAGACTGCATACCTGC	0.168919	-0.0219415	0.237296	-0.025593
14:43409100	C	T	76	93	AGGCCACCCATGAGCCACTGG	0.0502959	-0.0254373	0.139688	-0.0298357
14:49725672	A	G	38	22	AATCCCAGGGGTGGGGGAACC	-0.133333	0.0204367	1.05783	0.0227722
14:49725680	G	A	38	22	GGGTGGGGGAACCTGGTGGGC	-0.133333	-0.0169033	0.716068	-0.0166194
14:61642174	C	T	43	29	GAGCCGTCCTCGGAGTCATCC	-0.0972222	-0.0197516	-1.06892	-0.0344977
14:63237045	C	T	36	38	CCCTTAAGAGCCTTCCAGAGT	0.0135135	-0.0193019	-0.346522	-0.0279494
14:63245757	C	T	44	25	GTACCAGACATGGCTGGAGCT	-0.137681	-0.0223794	-0.02145	-0.0282091
14:65888056	G	T	35	22	GAGAAGGGCCGTGTGTGAGAC	-0.114035	-0.00898952	0.298251	-0.0124163
14:69288929	C	G	113	159	CCTGCTGGAGCCCCTCTGGCT	0.0845588	-0.0187002	0.107204	-0.0235245
14:70448874	A	G	94	123	GGCCTGCGAGAGGTGGGGGAG	0.0668203	0.00738339	-0.35983	-0.00197584
14:70772613	A	G	13	38	CGACTGAAGCGACTTAGCAGC	0.245098	-0.0155794	1.16346	-0.011542
14:72616763	G	A	19	27	TCTGGAGAGCGGGGCTTCTCT	0.0869565	-0.032535	-0.855912	-0.0451929
14:77022499	C	T	34	44	CTGTCTCCCCCGTCTCCAGTG	0.0641026	-0.00706561	-0.928595	-0.0209099
14:80422055	A	C	25	15	GTTCAGCGGAAAGCGCAGATA	-0.125	0.00770797	-0.960746	-0.00673993
14:81365384	A	C	9	35	TCCTTCGTTGCGGTGCACGGA	0.295455	0.0471847	0.230281	0.0419219
14:81563376	A	T	37	26	CTCCAGGTGCTGCAGCTCCTC	-0.0873016	0.0135419	0.402433	0.0104901
15:13121982	A	G	19	50	GGTCAGGGGCGGTGGCCAAGA	0.224638	0.0196603	0.322536	0.0157955
15:15291808	A	G	29	96	GGTTTCCCGAAGAGCCGCACC	0.268	0.0147823	-1.12182	-0.00118647
15:15699937	C	G	27	17	ACCACGGACCGCTCCTGGAGA	-0.113636	-0.0262684	0.705682	-0.025862
15:15699940	G	C	27	17	ACGGACCGCTCCTGGAGAGTA	-0.113636	0.01841	0.230215	0.0137927
15:21129759	A	T	16	25	CCACCTGCAATGCGGGAGACC	0.109756	0.0178925	-0.033604	0.0110559
15:22062993	C	T	142	120	CACCCGTCAGCGCAGGAACTG	-0.0419847	-0.0336755	-0.954034	-0.0471375
15:24677446	C	T	52	52	AGAGGACACCCGTGTCTCTGG	0	-0.0345093	0.304347	-0.0373116
15:24681919	A	C	70	79	CAATGCATGACAGTGAAAAGT	0.0302013	0.00992812	-0.198854	0.00187299
15:24703806	A	G	121	63	GGGCGTGGCCGGAAATGTGCA	-0.157609	0.00754973	1.15924	0.0110322
15:27144672	G	T	30	24	CCGCCTGCCAGTGCGGGAGGC	-0.0555556	-0.0070985	0.287607	-0.0106578
15:27992496	A	G	23	39	GGGGAGGAAGAAGGGACAGGG	0.129032	0.0220509	-0.59625	0.0103632
15:30043570	A	G	27	18	GCTGGGCCACGCTGGCCTGAC	-0.1	0.0305156	0.070475	0.0242757
15:30087887	A	T	22	31	GAGAACAACCTGGGTGTGGGT	0.0849057	0.017264	0.325996	0.0134823
15:30689554	A	C	71	99	TAGTCCGGGGCAGCGCTGTCT	0.0823529	0.0619357	0.046179	0.0547849
15:34060588	C	T	28	24	ATCTTCCTTATCCAAGAACTG	-0.0384615	-0.00526502	-0.511629	-0.0156239
15:39878808	A	G	98	61	AGTGCTGGACACCCACCCACT	-0.116352	0.0185387	0.276476	0.0143096
15:39918078	C	T	35	23	GAGAAGCCCGTGTGCCGCAAC	-0.103448	-0.00898254	-0.094052	-0.0157269
15:40346559	A	G	56	58	GAGTGAAGGCACCCAGAAAAG	0.00877193	0.0042978	1.01111	0.00660061
15:40346897	C	T	46	27	CCCGGAGCTCCGGCCCCTAGA	-0.130137	-0.0443334	-1.04917	-0.0583606
15:42030788	C	T	57	74	AGACAGTCCTCATTTGCCCTT	0.0648855	-0.00159859	0.058218	-0.0072211
15:42095350	C	T	22	33	GAAAACCCAACGCTCAGGCAG	0.1	-0.0101449	-0.932775	-0.0239554
15:42205523	A	G	43	14	CGGATCATCAAGGCCTTGGCC	-0.254386	0.0489205	-0.314107	0.0390153
15:42392119	C	T	131	89	CCTTCTCCCTCGGACTCGGTT	-0.0954545	-0.0361566	-0.346817	-0.0444282
15:42905136	A	G	77	40	GGCCATCTAAAAGGCCTTGGC	-0.15812	0.0181318	-0.357302	0.00855266
15:44297949	C	T	36	39	CTCTTGCAGGTGGACATTCTC	0.02	-0.0197663	-0.64257	-0.0309069
15:44297952	C	A	27	37	TTGCAGGTGGACATTCTCATG	0.078125	-0.0112324	-0.180485	-0.0186571
15:46712076	A	G	35	59	AGCCCGTGGAGTCCAGGGCAC	0.12766	0.0457777	-0.587658	0.0336299
15:46712224	C	T	71	125	TGAGGGCCAGTGGGAAGCCCA	0.137755	-0.0124128	-0.348652	-0.021233
15:48054461	A	C	8	35	CCCCTCCCACCCTCTACAAGC	0.313953	0.0154229	-0.334424	0.00609801
15:54223475	A	G	287	288	GGACAGTCGAAGCCTGGGGAG	0.000869565	0.00549102	0.216195	0.0010452
15:54553329	C	T	46	30	GGAGTGAGAACACCCTACCAC	-0.105263	-0.0264928	-0.353375	-0.0350369
15:54649809	C	G	66	27	CTCACAGCACGATGCGGCCGC	-0.209677	-0.0139198	-0.011737	-0.0198573
15:56472751	G	A	111	143	CGGGCCCCCAAATCCTCTCCT	0.0629921	-0.0207876	0.561056	-0.0217273
15:56477885	T	C	30	34	CTGCCTTGGGCGAGAATGTGA	0.03125	0.0549293	0.384715	0.0507985
15:65201080	C	T	40	24	AGACCCCTTTTTTCTAGTAAT	-0.125	-0.0015421	-0.268678	-0.00993014
15:69195134	A	G	21	29	CTATGGGGTCACACAGAGTCG	0.08	0.0390621	1.53857	0.0450446
15:71840422	G	A	36	21	CAGAGCGCAGGCGCTAGGGTG	-0.131579	-0.0521895	-0.689599	-0.0629997
15:71840426	T	C	36	21	GCGCAGGCGCTAGGGTGAGTG	-0.131579	0.038192	-0.337635	0.0283287
15:73355683	A	G	16	25	AGGCTCCGCCGTCTCAATGAG	0.109756	0.0330708	-0.50035	0.0219466
15:73355689	G	A	16	25	CGCCGTCTCAATGAGGCACAA	0.109756	-0.0437021	-0.275498	-0.0512012
15:73596819	C	G	21	31	CCCATCCCCTCAGCACCGCAT	0.0961538	0.0152628	-0.205827	0.00702897
15:74101311	A	G	25	43	GGGGGCCAAGGAAAGCGCCCT	0.132353	0.0121625	-1.52018	-0.00711606
15:74204147	A	G	93	80	GGCCACTCCTAGTGCTCTCCC	-0.0375723	0.0153288	-0.768769	0.00233315
15:74866663	A	G	21	30	CTCAGAGTGCACCCCTCCCCC	0.0882353	-0.0153329	-1.05819	-0.0300875
15:75020472	A	T	44	50	AGCTCGGGAGTAGCCTCGGGG	0.0319149	0.000140651	0.17455	-0.0045372
15:75880686	C	G	200	137	CTCTGGCACCCACCCTCGGAA	-0.0934718	0.00868384	1.15867	0.012136
15:75957033	C	T	66	58	CCAGAGGCTGTGGTGGGGCTG	-0.0322581	-0.0211553	-0.498309	-0.0310447
15:76506296	A	G	31	52	CTGCTGTGGGGCAGACCAAGG	0.126506	0.0340559	-0.207035	0.0253898
15:77748076	A	G	40	85	GGTGGAGCCCGGGCAGGCTGG	0.18	0.00810808	0.563781	0.00654272
15:78783010	C	G	67	171	TAGAGACAGACGAGGTGCCGT	0.218487	-0.015626	0.435675	-0.0177417
15:80339878	G	T	52	51	TCTCAGCGACTGCGGAGGGAC	-0.00485437	-0.00570754	0.300914	-0.00918554
15:81113499	C	T	20	29	TTAGCAGCAGCGGCAGGGTTG	0.0918367	-0.00585108	0.137742	-0.0107057
15:81890092	C	G	135	129	CCACTGTCCCGGGCGCGCGTT	-0.0113636	-0.00494076	0.715538	-0.00492989
15:82279816	A	G	23	54	CCTGGTGTGTGTTACTGGCCG	0.201299	0.0298159	-0.038451	0.0226707
15:82960036	A	G	54	95	CTGCGACCCCGGATCGCCGGC	0.137584	0.0246329	0.918517	0.0256962
15:82960090	G	T	196	92	GGGGCGAGGCGAGGCGAGGGT	-0.180556	0.0129061	0.923573	0.0142754
15:82972640	A	G	61	44	ATCCTTTGCCGTTTCCCCAGG	-0.0809524	0.0138182	0.256693	0.00952787
15:82972756	C	G	41	80	TGGCCTGGGTGCCTCCCATCT	0.161157	0.0330842	-0.153177	0.0248954
16:1203229	A	G	102	75	GACAGGCTGGACCTGGAACCC	-0.0762712	0.0181623	0.146279	0.0128407
16:1437601	C	T	410	177	GGTCTCGCTGCGGTCGCCAGC	-0.198467	-0.0379846	-0.005109	-0.0433256
16:1437619	C	T	408	169	AGCCTGCAGCCTGGGCCTGCG	-0.207106	-0.0412557	0.647984	-0.0410008
16:1437626	T	C	339	148	AGCCTGGGCCTGCGGCCCCCT	-0.196099	0.0138817	-1.41174	-0.00451849
16:1636243	A	C	118	126	CTGGGGCGGCCGAGGCTAGGA	0.0163934	0.00510912	0.058038	-0.000665513
16:4316800	C	T	42	88	CCACTGGCCTCGGAAGTGGCT	0.176923	-0.0195522	-0.869131	-0.0326134
16:4316852	C	T	60	34	GACCTGGGAGTGACCGCCGGG	-0.138298	-0.00876301	-0.366136	-0.017813
16:4679379	C	T	24	58	TTTAGGGGGCTGTCACCTGGT	0.207317	-0.00640044	0.484412	-0.00831121
16:4679400	C	G	15	32	TCTTTGTGGGGAGGGGCTGTC	0.180851	-0.000403477	-0.578908	-0.0114404
16:4723739	T	C	89	74	GGGGACGGGCCGATCCCTGGG	-0.0460123	-0.00928117	0.793495	-0.00851363
16:6251118	A	G	24	45	GGAGACACACGGCACACCTGT	0.152174	0.0135611	-0.109644	0.00617877
16:6640156	G	C	19	23	GGGCCTGGTGCGCTGCAGTCC	0.047619	0.0259496	0.099498	0.0200576
16:11381115	G	C	30	20	GGCAGAGCTGCGCGCCCGCCC	-0.1	-0.00983208	-0.459608	-0.0196485
16:12361494	C	G	26	62	CAGGCTCCGCCGTTCCTGGGA	0.204545	0.0041533	-0.180256	-0.00361491
16:13855757	A	G	11	36	CACTCACATTACTGCCTGAAC	0.265957	0.016285	0.038404	0.0100934
16:15958414	A	G	29	14	AGGTAGCAGTAGAGGCATTGC	-0.174419	0.0367597	0.087477	0.0305234
16:15965512	G	A	29	21	GCGGAGAGGAACTACCCCATG	-0.08	-0.0175158	1.49422	-0.010638
16:15965519	T	C	31	22	GGAACTACCCCATGTCCGAGG	-0.0849057	0.0186874	-0.02433	0.0119114
16:18819059	C	G	41	99	AGGGCCCTCCCGGCGGGTGTG	0.207143	-0.0123309	0.630089	-0.0128767
16:24269704	C	G	75	38	TCCCCCAGCAGCCCCGGGCGG	-0.163717	0.0261559	-0.644991	0.0139638
16:28800512	A	G	72	99	CTCCTGTGGCGCTTCAGTTCA	0.0789474	0.0055678	0.20044	0.000987028
16:29906475	C	T	311	262	CATATCTGTCTCGGGGAGGGT	-0.0427574	-0.0101341	-0.656541	-0.021609
16:29922032	C	T	72	141	GCTCGGTGGGTGGCTGAGGGT	0.161972	-0.0378031	-0.636742	-0.0484894
16:29930161	C	T	116	112	AGAGCAAGAGTGGCTGGGCAC	-0.00877193	-0.0157211	0.250862	-0.0193975
16:29930856	A	G	103	68	GGCTGGACTTGGAGATCTTGG	-0.102339	0.00221502	0.000956	-0.00397733
16:29931841	C	G	27	67	CGCCCACCGCCGTGTCACCCG	0.212766	-0.00375045	0.320378	-0.0071078
16:29931843	T	C	27	69	CCCACCGCCGTGTCACCCGCG	0.21875	0.0158642	0.416989	0.0128834
16:29931885	A	G	66	22	CAGTCTGAGGGTGTGGGGAGG	-0.25	0.00400633	-0.085116	-0.00295407
16:29932602	C	G	61	85	GTAGGAGGGACTGATGGTTCC	0.0821918	-0.0155373	0.389657	-0.0180441
16:39932522	C	T	48	42	CATGGACATTCCAGAGCCTCT	-0.0333333	-0.0366518	0.730307	-0.0358041
16:42819899	A	G	103	90	CTGGGTCCTCGCACAAGGCCT	-0.0336788	0.0121378	0.422581	0.00928792
16:42836880	A	G	27	42	TGCTTGGTCAGTGGGTGAGCT	0.108696	0.0446974	-0.308296	0.0349361
16:46712250	C	T	36	30	TTGTTGTGAGTGGTCATCTTT	-0.0454545	-0.0200908	-0.470924	-0.0297726
16:47659790	G	T	18	30	ACACCCACCTGTTCCTTGTCA	0.125	0.0159618	0.294391	0.0119422
16:47699224	A	G	40	22	GTTGCTGGAGAGCACTGACTG	-0.145161	0.0023416	0.105706	-0.00296781
16:49259758	C	A	20	30	AGTTAAGTGGCCTTGACAAAG	0.1	-0.0461261	-0.41825	-0.0547779
16:49273501	T	A	79	119	AACTGGGTCCAAGGCGCTGAA	0.10101	0.0226258	-0.040697	0.015623
16:50305253	A	G	18	32	AGGCAGCAGAAACCTGGGGGA	0.14	-0.00500203	-1.37004	-0.0226256
16:50305254	A	C	17	32	GGCAGCAGAAACCTGGGGGAG	0.153061	0.0198444	-0.561686	0.00849848
16:50524236	G	T	20	62	CCCCCCAGACTCATTGCCTGC	0.256098	-0.0322942	-0.969116	-0.0459148
16:50690029	A	G	25	42	ACTGGTGAACGCAGGGGGCGA	0.126866	0.0449787	0.173651	0.0392865
16:51299679	C	T	15	26	GTGACCTTCATCCCAGTAAGG	0.134146	-0.0315356	-0.069579	-0.0375666
16:51768956	C	T	45	27	TCCCGACCTTCCAGTGTGTGT	-0.125	-0.0390979	0.478076	-0.0403282
16:51801855	G	T	63	95	GGGAGCCAAGGATCCCCTTGG	0.101266	-0.0618507	0.440188	-0.0628904
16:51801856	A	C	62	95	GGAGCCAAGGATCCCCTTGGG	0.105096	0.0119611	-0.055935	0.00506887
16:52106936	A	G	24	61	TTGCAGCCCCGTGGCTGGGCT	0.217647	0.0316841	-0.524132	0.0203899
16:53864381	C	T	62	67	GGAGTGGTAGTGCCTTGCCCG	0.0193798	-0.0145226	-0.20779	-0.0221043
16:55238496	C	T	196	92	CGGCACGTCGCCCGCTCCGGG	-0.180556	-0.021308	0.703868	-0.0210283
16:56177771	A	G	81	54	GTTGGTCTGTGAGGTTGGTCC	-0.1	0.0203416	0.004926	0.0137758
16:60312545	A	G	105	35	TCAGGAGGGCGGCTTCTCGAT	-0.25	0.026081	-0.326681	0.0165823
16:61683372	G	T	104	188	GTTTGACGCCTGCGTGGGGGC	0.143836	-0.0258142	-0.146828	-0.0326269
16:62092896	A	G	47	16	CTCCAAGCTGACCACCGGCAG	-0.246032	0.0277268	0.01289	0.0210626
16:62227770	A	G	104	175	TTATTTTCCCGGCCTCCCCAT	0.12724	0.0349289	1.7029	0.0423939
16:66166042	C	T	203	189	CCGGGGCCGGTGCTGGGACCC	-0.0178571	-0.0116701	-0.125677	-0.0186215
16:71309050	C	T	53	22	GAAGGCTGGGCGCTGTGCTCC	-0.206667	-0.0505218	-0.12993	-0.0566369
16:72759560	A	G	35	41	TACCACAACTGCGGGGCCTGC	0.0394737	0.0342716	-0.197887	0.025678
16:75306733	C	T	37	57	GGGGACAGAGTGTGAGAGGGC	0.106383	-0.00464144	-0.622317	-0.0159503
16:75365081	G	A	27	17	AGGCTTTGGCATTGGCACAGT	-0.113636	-0.00823127	-0.987334	-0.0225461
16:75365100	A	G	40	21	GTCTGCCTGGGTTCATGTATG	-0.155738	0.056388	-0.197317	0.0473027
16:75565408	A	G	38	23	AGGCAGATCCAGCGCTTCTCT	-0.122951	0.0204789	0.463437	0.0177872
16:75762815	A	G	587	172	CTGCGCAAGCACAAGGAAGGG	-0.273386	0.0244742	1.22207	0.0281079
16:76136784	A	G	148	75	CCCGGCCTGGGGCGGTTCGCA	-0.163677	0.0286166	0.558736	0.0265481
16:78157403	C	T	46	30	CAGCGGGAGATGACCATCTCC	-0.105263	-0.0325734	-1.09866	-0.0472831
16:79092780	A	G	65	62	CCACCCCCGCACCCGGGTGCC	-0.011811	0.00916176	-0.271306	0.000511171
16:79258043	A	C	41	25	AGGAGAGCAGCGGACCTGCCG	-0.121212	0.0264248	0.188219	0.0212724
16:79374940	C	A	68	67	TTCTTCTCTGACAAGATGGAG	-0.0037037	-0.0161341	0.06315	-0.0213885
17:4669331	T	C	14	48	TCATGCCCTCTGGGTGCGCTT	0.274194	-0.00440343	0.020121	-0.0102851
17:4669337	C	T	14	42	CCTCTGGGTGCGCTTTGGTCA	0.25	-0.0775898	-0.412048	-0.0854827
17:4669365	C	T	45	13	TGAAGGAGGCTGTGGGTGCTG	-0.275862	-0.0226936	-0.204571	-0.0300646
17:6117507	T	C	19	27	GCAAAGGCGGCGTCATCTCGT	0.0869565	0.0180948	0.608288	0.0166816
17:6204150	C	G	68	59	ACCTGCTTTTGCAAGTGGGTT	-0.0354331	0.00447524	-0.173037	-0.00323915
17:7560269	G	A	30	22	TCAGCACGTGGCATCACATTA	-0.0769231	-0.0640187	0.655072	-0.0631927
17:17992691	A	G	42	99	CTCCCGTCCTGGGGAGGGGAG	0.202128	0.0328932	-0.26849	0.0237336
17:18059548	C	G	145	167	CCCCCTTCAGCGCTGGGACCT	0.0352564	0.0225559	-0.344966	0.0129817
17:40796856	C	T	118	89	TGCCCCTGGCCGTGGAGAGCA	-0.0700483	-0.0459171	0.364503	-0.0479546
17:40796858	T	G	118	88	CCCCTGGCCGTGGAGAGCAAC	-0.0728155	-0.0135056	1.29269	-0.00842194
17:44848726	A	C	35	9	GATCCAGCCACCTACTGGCCA	-0.295455	0.00233834	-0.501353	-0.00810434
17:45529233	C	T	7	33	GCTGGCTTTGCGGCATTTAGG	0.325	-0.0387219	-0.862652	-0.0512979
17:45717682	A	G	31	19	TGTGGACAGCGCAGGTCTCCT	-0.12	0.0329732	0.871285	0.0334498
17:50864545	C	T	28	33	CCAGGCAGAGCCAGCCCCGGG	0.0409836	-0.0538686	0.029361	-0.0585615
17:50864548	G	C	30	33	GGCAGAGCCAGCCCCGGGCCC	0.0238095	-0.0288848	0.615692	-0.0291806
17:51043598	A	G	45	40	CTTGGGCAGGATAGTGGTGGG	-0.0294118	0.0074144	0.214059	0.00290733
17:52696878	A	G	155	197	CGGTTCCCGGGCCACCTGGGC	0.0596591	0.0596244	-0.232289	0.0501707
17:54723053	C	T	39	62	CCCCCAGGCGTCAGTGAGAGC	0.113861	-0.0367809	0.480665	-0.0380412
17:54790221	C	T	27	41	GCTTCTCTTGTTGAGGAGCAC	0.102941	-0.0349739	-0.528046	-0.0448045
17:54790224	G	A	36	31	TCTCTTGTTGAGGAGCACGGG	-0.0373134	-0.0308817	0.397166	-0.0329806
17:57176576	C	A	11	43	CTGCAGCTCCCGCTTACCTGT	0.296296	0.0274936	-0.248101	0.0186276
17:57693095	C	T	60	59	CTGCAGCCTCCGCCAGCTTGG	-0.00420168	-0.0215731	-0.765414	-0.0337118
17:59593524	A	T	38	31	GTGGGGTCCAAGTGGGTTGAA	-0.0507246	0.00111261	-0.167267	-0.00647749
17:60791445	C	G	34	23	TTATCCCCTTCGCAGATGGGT	-0.0964912	0.0162732	-0.396725	0.00640239
17:62266919	C	T	18	25	CCGAGGAAGGTGGCCCAGGGA	0.0813953	0.00432903	-0.468126	-0.00587737
17:62602268	A	G	57	41	TTATCTGGTCAAGAATGGACG	-0.0816327	0.0185604	-0.037125	0.011679
17:63599871	C	T	29	44	CTCCCTCTCCTTCCCTCTGGC	0.10274	-0.0371856	0.586475	-0.0375422
17:63599891	C	G	11	48	CCGCCTAGATGAGGGATGCCA	0.313559	0.0311079	-0.51145	0.0199339
17:63638615	C	T	73	26	GGGACTTGTACACATGCCCCA	-0.237374	-0.00696215	-0.313329	-0.0156061
17:64042291	C	T	20	25	TGGAAGTGAGTGGTGGGTGAG	0.0555556	-0.037746	-0.560327	-0.0477874
17:64297340	A	G	24	36	AAGAATCTCTAAGTGTCTCCC	0.1	0.0412833	-0.341188	0.0313206
17:64435036	C	T	27	19	CATCCGAGTTCAGGCAAGCTG	-0.0869565	-0.0179473	0.54467	-0.0190893
17:65228367	C	T	19	35	GGTCTCAGGATGCCCCTTGGG	0.148148	-0.000676195	-0.961044	-0.0149384
17:66170067	G	A	26	19	TCCAGCCCTCGGGCCCGCCCA	-0.0777778	-0.0215015	1.038	-0.0183921
17:66215639	C	T	136	70	CTCTGTCTGACCCCAGAGGCC	-0.160194	-0.0357502	-0.243551	-0.0431577
17:66274017	A	G	69	99	GGACACCTCCGGAGGAGGATG	0.0892857	0.0417393	1.19721	0.0447752
17:68280892	A	G	32	74	GTGTCCGGCCATGTTTGTGCC	0.198113	-0.00676974	0.251573	-0.0106411
17:68731944	A	G	120	92	CTGTAAGGGGACGACGTGGTG	-0.0660377	0.0223912	-0.297317	0.0132236
17:68731946	G	A	123	94	GTAAGGGGACGACGTGGTGGC	-0.0668203	-0.0151172	-0.13565	-0.0220755
17:68792150	A	G	35	22	TGGCACTGCCAGCCCTCGGGC	-0.114035	0.0165175	-0.215296	0.00817534
17:69096543	C	T	17	29	AGTGCGCACTCACTGTGTGGC	0.130435	-0.0358547	0.095144	-0.0403958
17:69324628	C	T	139	75	GCTAGAGAGGCCTAGGGACCA	-0.149533	-0.0555351	-0.22039	-0.0623025
17:69343359	C	G	20	30	GCTGTGCAAGGAAGGGGCTGC	0.1	-0.0127204	0.040108	-0.0182463
17:69468392	A	G	44	25	CACCAGGGACGGTGAGAAAAC	-0.137681	0.0191612	0.123917	0.0136282
17:71218824	C	T	34	24	GCGGGTCCACCGATGGGCATC	-0.0862069	-0.0333528	-0.272577	-0.0410596
17:71445015	C	T	29	51	GGAGCTGAGGTCCCCACCCCC	0.1375	-0.0203316	0.146582	-0.0247863
17:71478680	A	T	226	133	CAGGTACTATTGCTGCGCTGC	-0.129526	-0.00745681	-0.105792	-0.0143347
17:71478683	G	T	198	125	GTACTATTGCTGCGCTGCGGC	-0.113003	0.0102259	-0.897534	-0.00374404
17:71682898	A	G	89	141	CGGAGCCCGCATGGTGACCAC	0.113043	0.0177966	0.131867	0.0123614
17:71785762	A	G	55	41	CAGCCGGGACGCAGGGGCAGC	-0.0729167	0.0499103	0.233368	0.0446124
17:71951525	A	G	133	98	TGCACCGAGAGGGGTCTGCGT	-0.0757576	-4.73e-05	0.106947	-0.00529256
17:72558189	A	G	93	49	CTTGGATCTCAGGCCTGCCGG	-0.15493	0.0325377	0.641534	0.0310813
17:72603212	A	C	95	90	TGACAGAGGCATGTCTCTCCG	-0.0135135	0.0215655	0.24188	0.016976
17:72900002	C	G	71	59	CCTGAACCTGCGGCCTGCACA	-0.0461538	0.00931267	-0.254383	0.000801795
17:72932947	A	G	85	58	TGTGCTGGCCGCGAGGACAGA	-0.0944056	0.0258613	1.31493	0.0302491
18:1160573	G	A	12	37	TACGCTGCCCATGTCCTGGTA	0.255102	-0.0120873	0.233806	-0.0159896
18:1179061	A	G	41	62	GCCGTGTTACGTGACACTACA	0.101942	0.0366358	0.838706	0.0367547
18:1209194	A	G	23	25	CCATGTGCACACTGGACACTG	0.0208333	0.0359286	-0.067275	0.0284024
18:1450005	C	G	51	30	CTCCCCACCCGCTGAGACCCC	-0.12963	-0.0290936	1.10574	-0.0252408
18:1618355	G	T	62	61	TTTTTTTCTGTAAGGACGCAG	-0.00406504	0.00271929	0.320055	-0.00078605
18:2588409	A	G	24	33	TCCGCGGGCAAAGAAGAGAGA	0.0789474	0.00586885	-0.719669	-0.0064992
18:4595396	C	T	50	26	ACGCTGCTCACGGCTCCGGAG	-0.157895	-0.0170495	0.025538	-0.0226015
18:6429446	C	T	36	24	CCGCGCAGCATGGTCTGGCCT	-0.1	-0.0111077	0.20987	-0.0152343
18:6830217	A	T	18	29	CTTGCTTTGGTGAGGGACTGT	0.117021	0.00705977	0.335178	0.00358485
18:6925412	T	C	29	23	GAAGGGACCGTGGCCTCTGCC	-0.0576923	0.00752933	0.502247	0.00545663
18:7656768	C	T	50	90	GGAGACAGCCCGGTGCTCGGT	0.142857	-0.0112582	-0.234843	-0.019142
18:7700010	T	G	107	62	CCCGCACTACGCGGCCAGGAA	-0.133136	0.0281474	-0.032276	0.0210918
18:7999472	G	A	43	33	TTGGGGGCCCAGTGCATGCTG	-0.0657895	-0.0311695	0.182368	-0.0350783
18:7999484	C	G	49	39	TGCATGCTGGGTGTAAAGATG	-0.0568182	-0.0380889	0.419125	-0.0398403
18:7999510	G	T	38	31	CACTGCCGCGTGCCCCTCGAA	-0.0507246	-0.00596137	-0.495568	-0.0161688
18:8181707	C	T	105	145	CCTGGGATTCCGGACGTCCCC	0.08	-0.0150984	-0.994955	-0.0293235
18:8183051	T	C	53	43	TCAGTGTGGACGTCCGCGCAC	-0.0520833	0.0169271	0.668061	0.0160455
18:8186493	C	T	9	35	GAGTGAGCACCTTGCTTTCTC	0.295455	-0.046592	0.249385	-0.0495878
18:8209565	A	G	26	18	CGCCTGCTGAGGAGAGAGGGT	-0.0909091	0.0348705	-0.428026	0.0243174
18:8223500	A	G	30	19	TTCCAGCTCCACAGGCAGCCA	-0.112245	0.0206887	-0.002147	0.0140553
18:10479766	C	G	254	152	CTTTACGACCCCATGGACTGA	-0.125616	0.00750678	-0.129338	9.38e-05
18:10502345	C	G	33	36	ACTGCAGCAAGTAAGTGCTGT	0.0217391	0.00535368	0.835041	0.00614395
18:10837019	A	C	139	95	GGCCGAACTAAGGTTGGAAGA	-0.0940171	0.00941018	0.762383	0.00949497
18:11122636	C	G	24	35	GCAGATGGGGCCAGGCACACG	0.0932203	-0.00519929	0.298772	-0.00870681
18:13317335	C	T	195	86	GCAGGGCAGGTGGGGCCTGGT	-0.19395	-0.0298001	-0.138507	-0.0364529
18:13317336	A	G	217	95	CAGGGCAGGTGGGGCCTGGTG	-0.195513	0.0142244	-1.1427	-0.00190841
18:13598532	G	A	39	30	GCCACGCTGCACAGAGGTGAG	-0.0652174	-0.0393743	-0.382386	-0.0478744
18:13889423	C	G	36	10	AGCAGCCTCTCTGGCCCCAAC	-0.282609	0.015803	-0.562704	0.00453926
18:13959672	A	G	266	190	GGCTAAGGGTGTGAGCCTGTG	-0.0833333	0.0139902	0.394903	0.0108647
18:13984246	A	G	113	49	CCCTGGCTCCGCTCCGGACGG	-0.197531	0.0287056	-0.272918	0.0196026
18:13985287	C	T	232	65	CACCCCGGCCTACGGCCCAGC	-0.281145	-0.0330481	1.67176	-0.0243202
18:14014113	A	G	47	88	ACATGGCCTCATGGGCTCCAG	0.151852	0.0198349	-0.425033	0.00964478
18:14059894	A	G	69	28	ACCCCAGGCCGGAAGAAATGG	-0.21134	0.0100402	1.64186	0.0175477
18:23543357	C	T	20	29	CCTGGCCCTTCGCCCCATCTG	0.0918367	-0.018842	-0.000167	-0.0245711
18:24269494	C	T	29	37	CCAGCCCGCCTCTGGCCATGT	0.0606061	-0.0436569	0.303227	-0.0462633
18:25604649	C	G	119	64	TCTTCATGGCGCAGGCCCAGC	-0.150273	-0.0290445	0.923423	-0.0267346
18:25756383	C	G	182	103	GGACCTCGGCCCGGGGAGGGG	-0.138596	-0.0221182	-0.871347	-0.0351404
18:26222459	A	T	67	149	GAGGGCAGAGTGCCCAGCTCA	0.189815	0.00183865	-0.127414	-0.00543075
18:26256164	G	T	124	261	CACCCCGCGCTCTCTCTCCGC	0.177922	-0.00609003	0.836715	-0.00502867
18:26257314	A	G	36	7	GATGCCCCCAAGTGCCCGGCT	-0.337209	0.0150881	-0.701145	0.00266974
18:28152798	C	T	18	26	CGAGCTACCCTACGTCTGAGG	0.0909091	-0.0242564	0.876602	-0.0224499
18:28152804	C	T	18	25	ACCCTACGTCTGAGGTCAGGA	0.0813953	-0.0124264	-0.593417	-0.0233161
18:35115548	C	T	46	136	CAAAGGCTGCTGCCTCGGGGC	0.247253	-0.0113967	-0.409043	-0.0207504
18:35720209	A	C	30	50	ACGCCACTCGAGTGTACTCTG	0.125	0.00994605	0.895638	0.0111456
18:36954460	A	G	30	44	CTCTCGGGCCGCTGCAGCCTG	0.0945946	0.023721	-0.04983	0.0166163
18:37787897	C	T	44	32	GTCCCACGGGTACCAAGAGAG	-0.0789474	-0.0111473	0.251606	-0.0149201
18:37787904	G	A	32	28	GGGTACCAAGAGAGCCAGGAC	-0.0333333	-0.039154	0.40668	-0.0409867
18:37894617	C	G	35	32	TGTGGGGAGCCGATAGGGAGA	-0.0223881	0.0138492	0.914412	0.0151199
18:38120708	C	T	120	174	CCAGGCCCCCCCGCACCTAGC	0.0918367	-0.00722661	0.499245	-0.0089934
18:38803619	C	T	16	27	ACACCGTGAGCGGGGGAAGGC	0.127907	-0.0345304	-0.065881	-0.0404629
18:38803624	G	C	16	26	GTGAGCGGGGGAAGGCCTAGT	0.119048	0.0258929	0.457322	0.023028
18:43837827	G	A	25	15	GTCAGGAAGCGCTGCTGGGAG	-0.125	-0.0113623	-0.591695	-0.0222613
18:43893802	C	T	21	34	GGGAGCTGGCTGACCCCTCCA	0.118182	-0.0352149	-0.484551	-0.0446724
18:45711789	C	T	351	196	CCGGCATAGCCTCCCGGACAG	-0.141682	-0.0634069	0.623469	-0.0628619
18:45750495	A	G	50	100	TGGGGCAGCCACATGGTTGTC	0.166667	0.0226769	-0.165306	0.0146193
18:46929281	A	G	50	60	ACGCCTATATATACCAGGCCG	0.0454545	0.0192101	-0.366895	0.0095256
18:47934619	C	T	18	73	GTCTGTTCTACTGCTTCTTCC	0.302198	-0.0263174	-0.226134	-0.0337895
18:48415705	C	T	45	36	CCCTGGAGTCCGGCGCTCAGG	-0.0555556	-0.0371687	-0.477999	-0.0465269
18:48439484	A	G	16	48	GCCAAAGGCAACTGTATTCCC	0.25	0.0283968	-0.731891	0.0154196
18:48439767	C	T	94	53	AGCAGGACCCTGCTCTCGTGG	-0.139456	-0.0281105	-0.897023	-0.0412153
18:48451145	C	T	46	28	AGGGAGCAGCTGGGTCACGCA	-0.121622	-0.00944523	-0.357278	-0.018405
18:48454457	T	C	40	8	CCAGACGGTCTGGCTCCAGCA	-0.333333	0.0438516	0.281121	0.0390936
18:48541728	C	T	31	35	CCTCGAAGTTTACAAAGAACC	0.030303	-0.0164711	-0.370472	-0.0253847
18:49880511	A	G	137	167	CTCCCGGAGAGGTGATTCATC	0.0493421	0.0260341	-0.22756	0.0173746
18:50818821	C	T	81	48	AGCAGGTGTGCGAGGGCAGCA	-0.127907	-0.0197571	-0.383726	-0.028709
18:50909472	A	C	47	121	CGTTTCCGTCCGAGCTGTGTC	0.220238	0.016659	0.791495	0.0168272
18:51446625	C	T	74	20	TGGGTCACTGTGGCTGATGCT	-0.287234	-0.0191895	-0.985822	-0.0332456
18:51994412	A	G	77	27	GGCAGGTTCGAATGTACACAG	-0.240385	0.00962708	0.112297	0.00420982
18:51995272	G	A	232	54	TGCTTCTCCAGCCCGCCCTCC	-0.311189	-0.0303907	0.75465	-0.0294777
18:52420872	A	C	66	92	CATGTCCTAGAGAAGTCACCG	0.0822785	-0.00304204	0.494776	-0.00494057
18:52421248	A	C	58	93	TTGTTCTGGAAGAACCTGGGA	0.115894	0.0214739	0.032054	0.0151121
18:52963288	C	T	27	17	CTCCAGGCCACCCCCCAACAC	-0.113636	-0.0195232	-0.176056	-0.0267243
18:53821038	A	T	155	177	TGCAGGGACAAGCAATTCGGG	0.0331325	0.0139363	-0.507497	0.00318126
18:53822714	C	T	41	52	GCGTCACCGTCCTCCCTCGCG	0.0591398	-0.0181899	0.468639	-0.0199693
18:53857035	C	G	23	18	TCCTGGAACTCAAGTTCGGCC	-0.0609756	-0.00952718	0.038243	-0.0151406
18:53860130	G	T	175	88	GCTTAGTAATGGCGGGCTGGC	-0.165399	-0.0220925	0.072397	-0.027135
18:53860152	G	C	88	74	CAGTGTTCTTGCCTGGAGAAT	-0.0432099	-0.0260244	0.020149	-0.0314204
18:54549318	A	G	110	73	TCCGCTCCCCACCTTTCGGAG	-0.101093	0.0303569	0.589157	0.0285065
18:55212490	C	T	30	27	TCTGAACCAGCCGGGCTGGGG	-0.0263158	-0.0148665	-0.17718	-0.0221816
18:56011858	C	T	42	96	GCCTCCATCACGCAGGCTCAG	0.195652	-0.0403418	-0.305853	-0.0481731
18:56040650	C	T	196	176	GATGTGAAAACTGAGAAGCAC	-0.0268817	-0.0248544	-0.931564	-0.0383245
18:58088196	G	T	213	149	ACGAGGCCGCTGCTCTGGAGA	-0.0883978	-0.00716856	-0.518	-0.0175386
18:58490332	G	A	46	13	TAGCCTTCCAACCAGCCCTCG	-0.279661	-0.0128247	0.267653	-0.0164241
18:58490365	G	T	49	17	TCAGGGTCCCTCTGGTTCTGC	-0.242424	-0.0191833	-0.258894	-0.0270926
18:61204912	C	T	297	105	CTCGCCTCCCTGTGAGCCCTC	-0.238806	-0.00509457	0.523745	-0.00670206
18:61204914	C	T	303	106	CGCCTCCCTGTGAGCCCTCCA	-0.240831	-0.0228271	-0.305485	-0.0310484
18:61205856	G	A	92	30	CGGCTGCCCGAGTTTCCTGCA	-0.254098	-0.00679435	-0.061753	-0.0133147
18:61551432	A	G	21	30	GCTCCATGGCGCGTGGGGTCT	0.0882353	0.0165835	0.83771	0.0171442
18:61551451	T	C	21	29	CTTAGTTCTCCGACCAGGGAT	0.08	0.0355342	1.38334	0.0402833
18:62033914	A	G	56	138	CGGCTCTTCCGCACGCCAGGC	0.21134	0.0167041	1.09726	0.0194569
18:62325957	C	T	63	24	GAACCCATGTCCCATGCACTG	-0.224138	-0.0595878	-0.174476	-0.065876
18:62327131	A	C	168	299	GCCTAGGGGTACGGACTCCCA	0.140257	0.00126811	-0.288381	-0.00734963
18:62920010	C	G	61	12	GGCATCCCACCCTGTGTCCCC	-0.335616	-0.0112228	0.088349	-0.0163745
18:63190823	C	T	6	36	TCCATCCGGGTTGACCCAGGC	0.357143	-0.0256124	0.30347	-0.0286219
18:64280266	C	T	11	51	ACTCGGCAGACAGCTGTGGCC	0.322581	-0.0383956	0.589652	-0.0386981
18:64280268	G	C	12	51	TCGGCAGACAGCTGTGGCCTC	0.309524	0.0125851	-0.26111	0.00394383
18:64510912	T	G	10	38	AGTGGCGGGTGTGGCTGCACC	0.291667	0.00442326	-1.15293	-0.011576
18:64793965	A	C	17	26	TTGCGGCGATCGAAGGGTGGC	0.104651	-0.0123272	0.238474	-0.0161846
18:65079208	A	G	111	134	ATCGCTCTCGACCCACCGGAC	0.0469388	0.0320638	0.058366	0.0256868
18:65425435	C	G	11	39	ATGGGCAGAGGTCCAGTGCCC	0.28	0.0247465	0.627833	0.0233491
18:65425437	T	C	11	39	GGGCAGAGGTCCAGTGCCCTG	0.28	0.0135696	-0.261779	0.00490057
18:65425440	A	G	21	40	CAGAGGTCCAGTGCCCTGGTG	0.155738	-0.00289766	-0.185067	-0.0105482
19:7525395	C	T	27	18	CCCCATTTCCTGAGTGCCTGC	-0.1	0.00564989	0.271005	0.00166398
19:7786156	C	G	76	127	ACCTAACAACGGTGCCCGGCG	0.125616	0.0397037	0.213352	0.0344657
19:15236734	A	G	47	14	GGGAAGCTAGGGGCAGCCTGT	-0.270492	0.0228985	-0.179936	0.0147121
19:15385392	T	C	59	20	GGGCGGCGGGCACTGTCCGGC	-0.246835	0.0409787	-1.94264	0.0174808
19:15385397	C	T	44	29	GCGGGCACTGTCCGGCCAGTG	-0.10274	-0.0244408	-0.028361	-0.0302826
19:15385400	A	G	44	28	GGCACTGTCCGGCCAGTGCTC	-0.111111	0.0316638	0.090775	0.0255698
19:18017040	C	T	86	61	ACGAGGGAGCTGGCCAGTTCC	-0.085034	-0.00464745	-0.285108	-0.0131047
19:18196693	G	T	87	117	CCTCGGGGTTTGGTCGGGTCG	0.0735294	0.0113517	0.423452	0.00852692
19:18297309	C	T	25	42	CTCCACCAATCAGATGCGTCC	0.126866	-0.0131021	-0.197087	-0.0206252
19:21826252	A	G	24	85	GGGGTGTGGAGAGGGGGTGGT	0.279817	0.025833	0.297582	0.0216187
19:21826279	G	T	103	30	CCACCAGGGGGTGCACCGTGC	-0.274436	-0.00764523	0.732053	-0.00743397
19:21829494	C	T	59	24	CTGCCCTCCCCGGACACAGGA	-0.210843	-0.0222849	-0.624143	-0.0332131
19:22786491	A	G	128	110	ACAGGCGGCCGCTTTTCAACA	-0.0378151	0.00528179	0.014113	-0.00086816
19:23087684	C	T	140	152	GCTGTGTGAGCTGTACAGACA	0.0205479	-0.0375621	0.882559	-0.0354065
19:23094900	C	T	47	59	CCAGCAGCAGTGCATGTGGGG	0.0566038	-0.00914614	-0.749856	-0.0214323
19:23106211	A	G	51	19	GCTATCACCCGGGTCAGGTCC	-0.228571	0.029664	0.378479	0.0260478
19:23850903	A	G	51	26	AGGGCTCAGCAGCCTTGATTT	-0.162338	0.0200752	0.350963	0.0164416
19:23850997	T	C	26	50	TGTTTGCCCATGTGCCCTTTG	0.157895	0.0244436	-0.237732	0.0157338
19:25020090	A	G	47	37	GAGTGGTGGCGGGGGTTTGTG	-0.0595238	0.0169633	0.662043	0.0160301
19:25554659	C	T	17	31	CCAGGCAGGACAGTGGCCTTG	0.145833	-0.0545926	0.420599	-0.055961
19:25568124	C	T	10	42	CCTCCCACCCCATGCCTGTAG	0.307692	-0.0389333	0.609476	-0.0390561
19:25599730	A	G	31	22	TCCTTCAGCCAGGAGAAGGGG	-0.0849057	0.0253705	1.33716	0.0299574
19:26504176	C	T	44	50	CTGCCCTCTCCTCCAGGCTGG	0.0319149	-0.0239307	0.605055	-0.0244277
19:27880163	C	T	119	51	CCAGGCAGAGTCGCACCCAGC	-0.2	-0.018145	0.569624	-0.0190715
19:28542790	A	G	14	63	CTTCGGTGAGGGCAGGCGGTG	0.318182	0.00458747	-0.483565	-0.00575529
19:28571261	C	T	21	32	CGTGCGGGGTTGCATCCCCCG	0.103774	-0.0302604	-0.477249	-0.0397674
19:29667582	A	G	148	118	CGGCTCCCCAGGCAGCAGGCA	-0.056391	0.0381344	-0.152556	0.0298374
19:30639673	A	G	103	142	GGAGGCAGGAGAGAGGCCCCT	0.0795918	0.0301291	-1.13919	0.0136688
19:32781850	C	T	113	278	ACATCCCTCCTCTGGAGTCCT	0.210997	-0.0585713	0.223002	-0.0615212
19:33125153	A	C	86	64	CGCAGCTGCCCGCGACCTTCA	-0.0733333	-0.0174324	-0.234416	-0.0251739
19:33300291	G	C	70	45	CGCGAGAAAAGCATCTCAGAG	-0.108696	-0.00859861	0.096725	-0.0137383
19:33508926	C	T	32	52	TCCCATCAAGCACTGCGGGGC	0.119048	-0.0169853	0.353148	-0.0197684
19:33706657	T	C	16	46	GGCCCACGGTTTCAGTCGGGT	0.241935	0.00288381	-1.06613	-0.012347
19:33935616	C	T	53	57	GAGCCAAAAGCCGCGCGAACC	0.0181818	-0.0451839	0.535318	-0.0457935
19:34559502	C	G	71	107	GGAGAGCTGGCAGCCATACCC	0.101124	-0.0320945	-0.959686	-0.0456398
19:34648766	A	G	24	75	CAGTCCACAGACTGCGCGGCC	0.257576	0.00812925	-0.632163	-0.0035496
19:35091163	C	T	27	19	TGACACCACTCTAGGGGCTGG	-0.0869565	-0.0446729	0.20303	-0.0481037
19:35511912	C	G	59	43	CCCGAGCGCCGAGGCTCCGGC	-0.0784314	0.00147051	0.127373	-0.00363613
19:35645726	C	T	80	88	GGCGCGCCGGCCTCCTTGGGG	0.0238095	0.00577078	0.278615	0.00184651
19:35645792	C	T	150	134	GGCCCCAGTACCCCCGGCCAG	-0.028169	-0.03372	0.142313	-0.0379102
19:35645797	G	A	107	108	CAGTACCCCCGGCCAGCATTG	0.00232558	-0.0242599	-0.59388	-0.0348879
19:36688777	C	T	51	19	GGCTGCTCCTCGGAGGGAAAT	-0.228571	-0.0238553	-0.871558	-0.0368404
19:38517935	A	G	59	103	CAGAGCTCGGACTGAGGCCAG	0.135802	0.00228381	-0.354094	-0.00691242
19:38530819	G	C	13	30	CCTGAACCCTGAGTGTGGTTA	0.197674	0.00295596	-0.157178	-0.00459022
19:38585264	C	G	25	34	TTTGCCTCCCCGGGGATGCCT	0.0762712	-0.0126055	0.210346	-0.0166945
19:38994861	A	G	70	66	CTTCTACCCGGCACTGTGGTC	-0.0147059	-0.00457931	0.009477	-0.0105471
19:39649264	C	T	23	27	ACCTGGGGCCTCCCCACCGCC	0.04	-0.0220033	0.631363	-0.0223211
19:40256075	A	G	174	215	CCCTCCTACCATCCAGGCAGA	0.0526992	0.0558407	0.299552	0.0509692
19:40728855	A	G	25	14	AAACCACGCCACGTCCTGGTC	-0.141026	0.00854917	-0.509065	-0.00209818
19:41868374	A	G	45	72	CACCTGGCCCGTTTCCGCGTT	0.115385	0.0101308	-0.035312	0.00345403
19:42311069	C	T	71	44	CATCTCCAAGTAGCTCCTGGA	-0.117391	-0.0291745	0.059106	-0.0341703
19:42624102	C	T	50	42	TCTGGGGGCCTGCCCAGGTGG	-0.0434783	-0.00125751	-0.145829	-0.00861312
19:43221797	A	G	90	149	CACTGAGTGCGATATGCACGT	0.123431	-0.00566017	0.199356	-0.00999802
19:43229196	A	C	338	193	AGGGCGCTGGCGTTGGAGTGA	-0.136535	0.0248915	-0.72649	0.0120387
19:43928804	A	G	45	32	GGTGGCCAGCAGGCTCCACAG	-0.0844156	-0.000552151	-0.561464	-0.0114382
19:48156463	G	T	44	28	GTGTGGCGCCTGTTGACGGCG	-0.111111	-0.000689296	-0.741825	-0.0130975
19:48201234	C	G	63	58	GCTGAACTCCGGTCCCCTAGA	-0.0206612	0.029254	-0.352174	0.0194685
19:49484211	A	G	93	40	GCCGGTCGGCGAAGCAGCCCC	-0.199248	0.0327335	-0.138847	0.0246737
19:50209488	G	C	44	14	CAGCAGCACAGCTCTGCTCAG	-0.258621	0.000819399	0.684949	0.000442285
19:50223534	A	G	42	9	TGGCCTGCGCACCAGGGTCTG	-0.323529	0.0180456	0.320626	0.0142009
19:50240204	A	G	19	50	CCAGAAGACCAGCGCATCTAG	0.224638	0.00503138	0.379281	0.00197494
19:50240247	T	G	58	29	GGGGACCCCCTTGTTTTCCTG	-0.166667	-0.00533348	0.397286	-0.00800495
19:50596891	C	T	414	315	CTGTCCCATGTCTGTCGCGAG	-0.0679012	-0.0415841	0.351012	-0.043833
19:50767356	A	G	1847	1327	AGGAGCACCCGATTCAGGGCT	-0.0819156	0.0196311	-0.170747	0.0115958
19:50777669	A	G	189	224	AGCTCGAGATACTGAGCGCAG	0.0423729	0.00731931	-0.982497	-0.0073038
19:51338561	C	T	110	96	TGCAAATTTGCGATGCCTCAT	-0.0339806	-0.00854353	-0.147095	-0.0157463
19:51444605	A	G	99	110	GGTCCAGGGAGGGGCCTGCTG	0.0263158	0.00843549	0.148225	0.0033488
19:51632975	A	G	153	143	GAGCGGCCAAACTCGCCACAG	-0.0168919	0.0134319	-0.238046	0.00496666
19:52240136	A	G	91	123	GTCCCCAACCAGCTGAGACTG	0.0747664	0.00088547	0.701153	0.000643896
19:52241646	A	G	70	26	TGGGGCCCGGGGAAAGCGCTC	-0.229167	0.0236117	-0.526648	0.0124775
19:53760613	C	T	39	10	GCTGCCAAGACTGAGAGGGGG	-0.295918	0.0141631	-0.287075	0.00526689
19:53820386	A	G	44	51	CAAGAAGTCCAGCACCGGGCC	0.0368421	0.00946766	0.405479	0.00653315
19:54039062	G	T	8	38	CGGGGCTCCTTCGAGGGGCCC	0.326087	-0.031463	-0.119963	-0.0379217
19:54520459	C	T	13	39	GCAACTAAGCCTGCACGCCTG	0.25	-0.0359409	0.109831	-0.0403559
19:54520606	C	T	19	51	TGCGACCCCACGGGCTGCAGC	0.228571	-0.0356385	0.440091	-0.0372676
19:54676170	G	T	160	90	TCGAGCACCCTGACTCCCCAG	-0.14	0.0053236	-0.559191	-0.0056752
19:55174673	G	T	174	127	ACCGGGAAGCGCCCTGCCCAA	-0.0780731	-0.0113799	-0.261155	-0.0194834
19:55323586	C	T	10	38	ACCAGGCACACGCAGCGTCTG	0.291667	-0.0247547	-0.732023	-0.0365396
19:55709751	A	G	47	122	GAGCAGGCCCGCGCTGAACTC	0.221893	0.0150727	0.804574	0.0153871
19:55709889	A	T	27	35	AGGAAGCCAAATGCCCTGAGA	0.0645161	0.0225842	0.028335	0.016166
19:55709908	C	T	33	23	GACCCCAAGCTGTGGGCTCAG	-0.0892857	-0.00536653	-0.183718	-0.0129503
19:55817234	C	T	124	132	CATATGGGCCTTGCGGTCACA	0.015625	-0.0461986	0.273785	-0.0489969
19:56335663	A	C	78	51	CATGGGCGGGCGGCGAGGGGC	-0.104651	0.00844186	-0.581161	-0.00281272
19:56354768	C	T	251	170	TCTCTGCCTCTAGAGGTGCCC	-0.0961995	-0.0229568	0.361611	-0.0255343
19:56456233	G	T	23	59	AGTAGAGTAGTTTCAAGGGAG	0.219512	0.0260639	0.113281	0.0202859
19:56457390	C	G	102	84	CTTGGCAGGCCAGACCACTGC	-0.0483871	0.00635105	-0.418137	-0.00347804
19:56516048	A	T	24	18	TACTGTGGGCTGAGGGCCAGG	-0.0714286	0.00240997	0.197018	-0.00212884
19:56785531	A	G	16	29	CCTTAAAATAACCCTTCACCC	0.144444	0.0218011	-0.302418	0.0126036
19:56811058	C	T	31	17	GATGTCTCGGCTCCTCATGGG	-0.145833	-0.0286119	0.19529	-0.0324688
19:56988920	A	C	62	112	AGAGGGGCCACGGCGCACCGA	0.143678	0.0583298	-0.314871	0.0482069
19:57361764	A	G	29	21	CACCCAGCCCAGGCAGCATGG	-0.08	0.00935885	0.59677	0.00804435
19:57904440	C	T	36	11	CTATAGCCCATAGGGTCGCAA	-0.265957	-0.0566827	0.885948	-0.0540691
19:58016105	A	G	108	78	GGAGAGCTCCAGTCCCAGTCG	-0.0806452	0.0259988	0.565641	0.0240474
19:58038540	A	G	129	62	GGCTCGGGGCAGTGGAGCGGG	-0.175393	0.00692434	0.468558	0.00458034
19:58702682	C	T	33	18	TACGCTGTCATGGCGGAGTTC	-0.147059	0.0029906	0.8486	0.00394859
19:59990310	C	T	20	31	TCTGCTCCTGTACATCACACA	0.107843	-0.0197305	-0.44346	-0.0291882
19:59990367	G	T	20	35	CGCTGTGCTTTTTCACCTCCG	0.136364	-0.0120305	0.902813	-0.0102768
19:61476954	G	T	57	27	TCCGTGGGTGGCGGGCGGCGG	-0.178571	-0.00935858	0.913551	-0.0075741
19:61476955	C	T	57	27	CCGTGGGTGGCGGGCGGCGGC	-0.178571	-0.00520316	0.33293	-0.00842176
19:61565047	A	G	1214	591	GCGCGCGCGCGCGTGCTAAGT	-0.172576	0.00588315	-0.055853	-0.000871936
19:61676577	C	T	71	146	GGCTGGGAGCCAGGAGGCCCG	0.172811	-0.0297379	1.17654	-0.025272
19:61676578	A	G	56	117	GCTGGGAGCCAGGAGGCCCGT	0.176301	0.009598	0.506879	0.00751802
19:61974889	A	G	115	125	CTGGAAAATGGGCTCAGGTCC	0.0208333	0.0174711	-0.045122	0.0105466
19:62212495	C	G	18	30	AGATGCAAGTGCTCCCGGAAG	0.125	0.0136323	-0.684604	0.00138645
20:865209	A	G	22	36	TGAGAACAGCGCTGGAGGAAG	0.12069	0.0219567	0.443301	0.0190616
20:2163272	C	T	61	43	ACTGCAGCCTCCTGCCCACGG	-0.0865385	-0.0131594	1.17193	-0.00910463
20:2169415	C	G	404	861	CAGGGGACAGGGGGACTGCAG	0.180632	-0.0161787	-1.21706	-0.0322577
20:2169429	A	G	422	862	ACTGCAGCCCGCGGAAAAGGA	0.17134	0.049474	-0.294859	0.0397191
20:4597252	C	T	149	126	TATCAGGGACTTGTGGGCAGG	-0.0418182	-0.03354	0.853515	-0.0317202
20:4653105	A	C	21	37	TATTAATAACCAAAGGAAGCA	0.137931	0.0300151	-0.245183	0.0211172
20:4653106	G	A	21	33	ATTAATAACCAAAGGAAGCAG	0.111111	-0.0283137	-0.655837	-0.0393745
20:7912248	A	G	31	27	CCTGCTGGCCGATCTGCTGAT	-0.0344828	0.0164679	0.703248	0.0158942
20:11358178	C	T	24	27	GGTCCTTGGTTGGTGCTGCTG	0.0294118	-0.00662252	-0.23115	-0.0145792
20:12422604	A	G	44	26	GGATGGGCGTGGGTCCCAGTG	-0.128571	0.0332854	0.188809	0.0279839
20:12618155	A	G	96	57	CGAGGCTGGCAAAAGGGTCAG	-0.127451	0.012514	0.62068	0.0113309
20:13123663	C	T	11	50	CTCTGTGAGGCAGCCAGGGGC	0.319672	-0.0308976	0.318345	-0.0336627
20:13123664	A	G	11	51	TCTGTGAGGCAGCCAGGGGCA	0.322581	0.00564232	-0.216391	-0.00246488
20:33760280	C	T	43	28	CCGCTCTTGCCAGTCCAGCCT	-0.105634	-0.0301163	-0.147313	-0.0368365
20:36350016	C	T	38	9	TAAGTCACTTCAGTCGTGTTC	-0.308511	-0.0233857	0.339997	-0.0261363
20:36350021	G	A	37	10	CACTTCAGTCGTGTTCGACTC	-0.287234	-0.0541999	-1.75222	-0.0739506
20:36557099	A	G	25	21	GGCAGCTCTCACCCAACTCTA	-0.0434783	0.031335	0.226369	0.026395
20:39837382	A	C	24	17	TGGTGGCTGGAACGGCTGCCG	-0.0853659	0.00537652	-0.23388	-0.0028726
20:39837383	A	G	24	17	GGTGGCTGGAACGGCTGCCGC	-0.0853659	-0.00341945	-0.671976	-0.0151757
20:41664057	C	G	26	34	CAGCGGGGTAGAGAGGGCAAC	0.0666667	0.0179246	0.510737	0.0156902
20:41906729	A	G	45	16	GGCGATGGCCGGGGGATGGGG	-0.237705	0.0102874	0.539486	0.00846765
20:45150288	C	G	31	26	CACCTGGAGTCATGGGATTAT	-0.0438596	-0.0113034	-0.129209	-0.018293
20:62545308	A	G	29	21	ATCACCTCGGAATGCCATGGG	-0.08	0.00655576	-0.515947	-0.00410502
20:63447816	A	G	19	28	GTGACTTCCAGCATCTGCTGT	0.0957447	0.0358532	0.083048	0.0295998
20:66097721	C	T	34	33	TCCAAAACAGTAGCCCTTGAG	-0.00746269	-0.0127262	0.423899	-0.0150066
20:66097725	T	C	33	29	AAACAGTAGCCCTTGAGGTGG	-0.0322581	0.016944	0.089612	0.0111706
20:66502216	C	T	45	54	CCCCCTCTGACGGAGGTCACC	0.0454545	-0.044687	-0.704714	-0.0557935
20:68047896	A	G	10	34	AGACGAGCAAGGCAGCCCAGA	0.272727	0.0155776	-0.329918	0.00628734
20:68047991	C	T	31	18	TGGCCACTGACGCAGGGCATA	-0.132653	-0.0514737	-1.4037	-0.0683385
20:70115678	G	T	27	20	CTCCTGCCTCTGAGGTCCCCG	-0.0744681	-0.00455788	-0.189913	-0.0122122
20:70974609	A	G	211	68	GTGTGGCCACAAGGCCGGTCG	-0.256272	0.0067418	-0.389162	-0.00285106
21:2975512	C	G	201	375	CAGGGGACTGCGCTATTCTGG	0.151042	-0.0132978	-0.022519	-0.0193404
21:5613034	A	T	57	23	AAAAGCCCCATCACACCCAGA	-0.2125	0.000531332	-0.861043	-0.0129123
21:5613037	G	C	61	23	AGCCCCATCACACCCAGAGCT	-0.22619	-0.0101057	-0.071661	-0.0166355
21:9205428	C	T	33	24	GTGCCAGGGCCGCAGCCGGCG	-0.0789474	-0.036697	-0.221843	-0.0438997
21:9216265	G	A	16	30	TCCACTGGGGGAGTTACCGTT	0.152174	-0.027326	0.68154	-0.0271
21:10174851	C	G	17	22	GCTGTTCCCTCAGATCTCCAA	0.0641026	-0.0390575	-0.104358	-0.0452138
21:11055650	C	T	23	45	AGGGAGCATTTGCCTCAATTT	0.161765	0.00296439	-0.649408	-0.00874431
21:26996306	A	G	38	35	GGCCAAGCTTGGTGTGTGGTT	-0.0205479	0.0306783	-0.318689	0.0211439
21:27589333	C	T	32	26	CTCCTGTCCACGTGTCACAGG	-0.0517241	-0.025419	0.409917	-0.0275327
21:27683053	C	T	38	36	TGATCTAGGCTGACAGCCTGG	-0.0135135	-0.0218891	-0.531654	-0.032044
21:27703764	A	G	57	22	CAAACGGGAGACGGTCTCTGG	-0.221519	0.00450155	-0.134833	-0.00289038
21:27730032	C	T	30	62	GGGAGGGTCCCGTGGCCCAGG	0.173913	-0.0152967	0.0315	-0.0208376
21:27749518	C	T	102	118	CTGAATCCACTCTGGGGGCAG	0.0363636	-0.0207662	0.607583	-0.0213129
21:28511216	A	G	36	68	CCAGGGGACCAGCCCGCAATG	0.153846	0.0137228	0.903142	0.014901
21:30252712	A	G	35	23	CTCTAGAGCCACTGCTCCACC	-0.103448	0.0274903	-0.028362	0.0204826
21:33912183	C	T	57	47	GGTGATCGTGCGTGAAGGAGA	-0.0480769	-0.0283431	-0.393394	-0.037184
21:44601044	C	T	28	22	CCCATGGAGTTGGCTCAAGCT	-0.06	0.00931966	-0.579289	-0.0019388
21:44615590	G	A	20	27	TTGCTGGCCCGGACTCTGCTT	0.0744681	-0.0216537	-1.19962	-0.0374623
21:44981557	A	G	231	583	CTGCACGCACGGTCACTTCCC	0.216216	0.00441263	0.006686	-0.00178061
21:44981638	C	T	276	754	AGAACAACCTTAGGAACCTCC	0.232039	-0.0259662	0.492492	-0.0273693
21:44982494	G	T	136	143	CGCATCAGGCTGGGGCTCCCG	0.0125448	-0.0184155	-0.228481	-0.0260848
21:46804403	C	T	14	43	TGTAGCCGCACGGCACAGGGC	0.254386	-0.0414677	0.398132	-0.0433208
21:47399904	C	G	89	129	AAGGTTTTTCCGAACACGCGA	0.0917431	-0.00867806	0.110379	-0.0137005
21:57231821	C	G	32	28	CTCTGGTCTGGAGCTGTGCTA	-0.0333333	-0.029882	-0.001364	-0.0353733
21:58575183	A	G	31	20	AGTGGAATCCAGGCCATCTTG	-0.107843	0.0379978	0.994796	0.0394061
21:58634962	C	T	25	17	AAAGTCTCCTTGCCCACACCC	-0.0952381	-0.0202641	-0.263923	-0.0281916
21:58755256	G	C	79	82	TTCCAGCCCCGGTGAAGCCCA	0.00931677	-0.0073799	-0.704752	-0.0193243
21:59556084	C	G	55	16	GGGTGAGGCAGGTGCCGGGGC	-0.274648	-0.0180349	-0.376241	-0.0269622
21:59556095	C	A	35	7	GTGCCGGGGCAACCACTGCAT	-0.333333	0.0203443	0.101904	0.0145986
21:60286250	C	T	16	61	GTGACTGCCCCGTCCAGTCCT	0.292208	-0.0191188	-0.370632	-0.0279743
21:60286273	T	G	75	21	GGACACACACGATACTGCAGA	-0.28125	-0.00559337	0.145405	-0.0103889
21:60379754	G	A	109	88	GGGCTGGGCCAGGGTGGGTGT	-0.0532995	0.000976729	-0.394787	-0.00853425
21:60757832	C	T	31	16	GATGGCAGGACGTGGCTAAGG	-0.159574	-0.0360611	-0.466164	-0.0453441
21:64577475	A	G	22	46	GAGTGTCCCTAAGCCCACTGA	0.176471	-0.00139254	-0.805925	-0.0143269
21:64591661	A	G	11	38	GATGTGAATCGAGCCTTCTGG	0.27551	0.0144637	0.924203	0.0158034
21:64679870	G	T	165	154	GATGTAGCGTTCAGTCCCAAT	-0.0172414	-0.0235793	0.112928	-0.0282456
21:64679913	T	C	136	184	CAGGGGCATCCGTGGTGGGCA	0.075	0.0342107	0.033608	0.027576
21:64865261	C	G	30	23	GGGAGCTTTTCTTTGTGCCCA	-0.0660377	-0.0177209	-0.341561	-0.026362
21:65014260	A	G	44	34	CACGTGACCCATCGAGGTTCC	-0.0641026	0.0224739	-0.015099	0.015691
21:65027005	A	G	88	126	ACCTGCAGCCACAGTGGTGAA	0.088785	0.0275758	0.833144	0.0278511
21:65068043	A	G	41	28	GGGACCCACAGGACGCCAGAA	-0.0942029	0.0226627	-0.298209	0.0134815
21:65242390	A	T	10	35	CCAAGGTGCTAGCAATCTTGG	0.277778	0.026915	-0.129323	0.0190665
21:65242398	T	C	6	30	CTAGCAATCTTGGCAGCCAGG	0.333333	0.0190492	0.030657	0.01273
21:65248395	A	C	42	27	CTCAGCAGGGCGTGGCGGGGG	-0.108696	0.0399371	-0.466316	0.0289465
21:66982770	C	G	36	53	GTCTAGCGGACGCTCAGGACA	0.0955056	-0.00178441	-0.17875	-0.00940657
21:67592774	C	G	89	32	CCTGGAGGCCGAGCCCCATCC	-0.235537	-0.00141276	0.672295	-0.00184676
21:67938811	A	T	22	28	TGGTGCTGCGTGCAGGTGTTC	0.06	-0.00447012	-0.066957	-0.0110866
21:67938814	G	A	25	28	TGCTGCGTGCAGGTGTTCCAC	0.0283019	-0.0278648	-0.314199	-0.0360467
21:68176203	A	G	81	58	CCTCGCGGCCAGCGGCCCAGG	-0.0827338	-0.0104811	0.609785	-0.0112401
21:69175764	C	T	56	21	CTCTGGTGGCCGGGTGGCCTC	-0.227273	-0.0293926	-0.1637	-0.0362676
21:69741721	C	T	38	33	GGACACTGCTCCACTGCAGCC	-0.0352113	-0.04102	0.198023	-0.0445753
21:69745456	A	G	86	109	GAAGGGGCGGAGCCAGGAGGC	0.0589744	0.013272	-0.738345	0.000579801
21:69756072	A	C	41	57	TATCTCGCCCATTCCCTGGCG	0.0816327	-0.00132477	-0.137851	-0.0086114
21:69756385	T	C	31	39	GCCCTCGGGGTGCCCCGAGGA	0.0571429	0.00477565	0.578205	0.00340707
22:743761	C	T	16	23	TCAAATGAAATCACACGGGAG	0.0897436	-0.000876095	-0.498332	-0.0112211
22:1460110	G	A	93	82	GTCGGCTCTGGGGCCGTGGAA	-0.0314286	-0.0378959	0.861045	-0.0359147
22:1582010	C	T	57	30	CAACCTAGAGTCTCAGTTGTG	-0.155172	-0.00326702	-0.331102	-0.0121442
22:5570382	T	C	33	19	AGGAAGTGAACAGAGACCACG	-0.134615	0.0278275	-0.080358	0.0203725
22:10198590	C	G	37	44	CCTCCCCACTCAGGGAACCCG	0.0432099	-0.0214734	-0.078558	-0.0278063
22:10198622	A	G	41	34	GGCAGGGCAGGCCTGGAGCAC	-0.0466667	0.0550221	0.404649	0.0510578
22:10424439	G	T	37	9	GCTAGGGGATTGCTGCAGTGG	-0.304348	-0.026642	0.873061	-0.0248119
22:10592061	A	G	80	99	AGTCCCAAAAGCCCAGGCTTC	0.0530726	0.0139798	0.466669	0.0114614
22:11095036	G	T	18	35	GAGGGGCGGTTCGCATGAGAG	0.160377	-0.0179432	0.524179	-0.0192585
22:11832300	A	C	205	74	TGGGTGTGGGCAAGGAAGGCT	-0.234767	0.0449108	0.19054	0.039363
22:11994054	C	T	11	47	GACTTCTGTGCTGCCCCGACT	0.310345	-0.0470469	-0.439178	-0.055855
22:12502802	A	G	96	88	TCACTTCCCCAGCTCCTCTGT	-0.0217391	0.00316892	0.64226	0.00237807
22:16271434	A	G	109	129	CCCAGGTTGAAGGGACCCGGG	0.0420168	0.00204833	-0.543245	-0.00874208
22:30874499	T	C	28	22	CTGGAGAATCCCAGGGGCGGG	-0.06	0.0472561	-0.34493	0.0371276
22:32896873	A	G	20	30	TCTGCAGTGCGCTGGACCCAT	0.1	0.00411816	-0.020296	-0.00229663
22:35381533	C	T	220	269	CCTCAGAAACCGCCCGCCCGC	0.0501022	-0.027288	0.469117	-0.0288592
22:37074797	A	C	18	30	GCGAACTCAGCCGCTTGCAAT	0.125	0.00665648	0.514507	0.00470704
22:40107360	C	T	69	139	CGAGCCTTTACATGGCTTGTT	0.168269	-0.0212511	0.089498	-0.0261678
22:40694201	G	T	16	49	AGAGTTGGACTCGACTGAAGC	0.253846	-0.0038009	-0.419751	-0.0134157
22:43018575	A	G	202	94	CGTGGCGTCCGCGGCCGGAGC	-0.182432	-0.0155691	0.657684	-0.0158088
22:43074829	G	T	87	83	AAGGGAGAGCGCAGGGGCTGG	-0.0117647	0.0117441	-0.560499	0.000590059
22:44033501	A	G	58	84	TGTGGGGGTGGTAGCAGGGGT	0.0915493	0.0729725	-0.305872	0.062597
22:44145255	G	T	61	133	GGACACCTCTGCGAGCTGCCC	0.185567	-0.0300934	0.144069	-0.0343502
22:44145365	C	T	104	88	GCACCTCACTTGTGCCCAGCT	-0.0416667	-0.029825	-0.147053	-0.0365496
22:45706099	A	G	27	16	GGAGCCGGTGAGCTGCCATCT	-0.127907	0.0144231	0.179595	0.00946727
22:47646601	G	A	216	167	TGAGCTTAGCAGCCCTGAAGC	-0.0639687	-0.000266591	-0.437213	-0.0101084
22:48432510	A	C	54	80	CCCACCCCAACCTCCCGCCCC	0.0970149	-0.0115428	-0.770064	-0.023946
22:48858545	A	G	22	37	ACCACTATGGAGCCCGAGAGC	0.127119	0.00150522	-0.37297	-0.00783314
22:48858556	T	C	38	45	GCCCGAGAGCTGCGATTACTG	0.0421687	0.0166148	0.655994	0.0156382
22:49739589	G	T	249	176	GGGGCCCTGTGAGGGCGTACC	-0.0858824	-0.017976	0.877327	-0.0163044
22:49749548	C	T	166	83	GTGCTGCCACCGGTCCTATTC	-0.166667	-0.0216573	-0.621307	-0.0325756
22:50190445	G	T	111	78	CGCACACCGCGCCTGGTGTTT	-0.0873016	-0.0264946	0.404649	-0.0286287
22:50919977	G	T	226	144	GTGACCTGGGTCTTCCCAGGT	-0.110811	-0.0219398	0.199156	-0.0259138
22:51584003	C	T	10	40	CCGCATGGTCTAGCCTGTCAG	0.3	-0.0408473	0.606673	-0.0409508
22:52237039	C	T	37	26	GGGTTGGTGCTGGGCTTGCTG	-0.0873016	-0.0347889	-0.076135	-0.0408023
22:52267013	A	G	15	28	TTCTTCATCAAATCCTCGTAG	0.151163	0.034653	-0.498886	0.0235056
22:52955790	C	G	15	22	TGGTGTCTGAGTGCCTAGGTT	0.0945946	0.00527013	-0.649858	-0.00649415
22:53001649	A	G	30	40	CGCCCTGGGGGTTCTGCCCCC	0.0714286	0.0183371	-0.780562	0.00517416
22:53667154	C	T	65	129	CTCAGGCCCACACTGGGCATA	0.164948	-0.0264191	0.498527	-0.027761
22:53667155	A	G	43	120	TCAGGCCCACACTGGGCATAT	0.236196	0.0319825	-0.161492	0.0237481
22:53680826	C	T	38	41	TTCCTGCAGACAGCCGGACAG	0.0189873	-0.0320959	0.416256	-0.0340061
22:55009740	T	C	28	24	CCACCACCAGCGCAGCCTCAG	-0.0384615	0.0410969	0.729656	0.0401935
22:55038899	C	T	59	20	AGGGCTCCAATACCAAACCCA	-0.246835	-0.0203655	-0.246043	-0.0281395
22:55448543	A	G	29	23	CCGCTTCTCCGTGCCTCCCGC	-0.0576923	0.0450624	0.383939	0.0411466
22:56947243	G	A	18	58	CAGCTCGGTCAGGCTCTCTCT	0.263158	0.021217	-0.299451	0.0120577
22:57513113	A	C	61	44	TCGAGTGCAGAGGGGCACACG	-0.0809524	0.027746	0.042544	0.0213321
22:57549858	C	T	9	37	GGAGAGAGGGTTCTCCCATCA	0.304348	-0.0082083	0.160491	-0.0128176
22:59048963	A	G	35	8	CCCTGCACACGGGCCACAGCA	-0.313953	0.0275938	-1.28947	0.0099197
22:59179334	C	T	32	18	CCCGCCTCCCTGAGGGGCCTC	-0.14	-0.0243449	-0.067882	-0.030523
22:59553673	C	T	31	59	GCTGGAGGGCCGAGAGGATTA	0.155556	-0.0598958	0.079022	-0.0640335
22:59704649	C	T	38	21	TTTCCGGTGCCGCAGCGCGGC	-0.144068	-0.0228241	0.454061	-0.0246227
22:59704654	C	T	32	7	GGTGCCGCAGCGCGGCCTCGG	-0.320513	-0.0215679	0.671169	-0.0215589
22:59715596	C	T	91	109	CGGCTGCCCCCGAAGGACCAT	0.045	-0.0192843	-0.472721	-0.0289994
22:59716304	A	G	34	43	GCTCCAGAGCGCTGGTTGGGT	0.0584416	0.0198315	0.54566	0.0178497
22:59717897	C	T	72	34	GGCGCCCGGGCGGAGAGCAGC	-0.179245	-0.014295	-0.064973	-0.0206741
22:59719791	C	T	72	23	TGCCCCACTCCTGGGGACTAA	-0.257895	-0.0327669	0.193595	-0.0365449
22:59720281	C	G	58	61	TGCATGCCCACAGTGTATGGG	0.012605	-0.0242967	0.433606	-0.0262353
23:1876585	A	G	20	27	GGAAATGGCAACCCATTCCAG	0.0744681	0.0357195	0.689746	0.0345993
23:2329159	A	C	36	45	TGTGGTCCCACGCATCCTTCC	0.0555556	0.00517995	-0.138855	-0.00226122
23:2329168	A	C	40	57	ACGCATCCTTCCTAGAGGGAG	0.0876289	-0.00224033	-0.078957	-0.0090084
23:3312887	A	G	67	23	GGTGGGGGCTATCCTGTTGTG	-0.244444	-0.0126368	-0.369081	-0.0216248
23:3313011	A	T	41	12	GGAGGTTGTCAGAGCTGGTAG	-0.273585	4.47e-05	-0.854667	-0.0133342
23:6978327	C	T	154	92	GCGGAGCTGCTGACTCAGGGG	-0.126016	-0.0193803	-0.054072	-0.0255531
23:7719087	C	T	70	130	CTTACCTCCCCGGACCCTGGC	0.15	-0.0343044	-1.22967	-0.0500831
23:8896874	C	G	75	113	GCTGCTGTATGTCACAAGCCA	0.101064	0.0138449	0.211247	0.0091697
23:8919119	C	G	64	34	TGTTTCTGCTCTGGCCAGGCT	-0.153061	-0.000575265	-0.441028	-0.0104424
23:10893794	C	G	95	57	ATGCGGCCCCGCCTTGTTCCC	-0.125	0.0161515	0.982662	0.0179476
23:12472265	C	T	101	112	GGCTCCTCCTCGGAGCCCGGC	0.0258216	-0.0306835	-0.649769	-0.0416398
23:12519643	C	G	46	55	GGAAGGGCAGCGGTGGCCGGA	0.0445545	-0.0118668	-1.18761	-0.0277936
23:13147895	G	T	33	132	TGCCCCTGCTTGTATACTTGG	0.3	-0.0147601	0.208016	-0.0188204
23:13147959	C	T	103	41	AGGGGCTGGCCGTCCTCCTCT	-0.215278	-0.0144011	-0.165456	-0.0216276
23:13252192	G	A	65	37	CTCAGCAGATAGCAGCCCCTG	-0.137255	-0.0241577	-0.624306	-0.0350452
23:14187717	C	T	35	23	CCCAGCCTTTTGGCCATCCTG	-0.103448	-0.0210136	-0.366518	-0.0297918
23:17176540	A	G	39	71	GCAGGCCACCGCACAGTGCCG	0.145455	0.028788	0.367332	0.0250972
23:17176564	G	A	29	27	TGGCCCCTGCATGGGCACCCC	-0.0178571	-0.0188638	0.348386	-0.021645
23:17179115	A	G	78	56	CCAGTCGGGAGAGGAGAGGCT	-0.0820896	0.0155005	0.075222	0.00963782
23:17669755	C	T	14	40	GCCCCACTCACCGCTCTGTCC	0.240741	-0.0444828	-0.595076	-0.0546668
23:24711640	C	T	25	19	ACTGACTCTGCCGCCAAGAAA	-0.0681818	-0.0291073	-0.234962	-0.0365913
23:24957007	C	G	38	54	AGGGAGTCTTCCCATCAGCCC	0.0869565	0.0319713	0.062241	0.0256291
23:27214426	C	T	60	70	CCCACCCCACTGAGGTGGGGG	0.0384615	-0.00818764	0.232166	-0.0121913
23:27482024	C	T	16	27	GGGACCCTGGCGGCCTGGCCC	0.127907	-0.0353722	-0.79498	-0.0474512
23:27782890	G	C	104	169	GGATGGAGCAGGAGGGGCCGC	0.119048	-0.0194926	0.351187	-0.022236
23:27782900	C	G	89	159	GGAGGGGCCGCAGTACTGGGA	0.141129	-0.0102551	0.480087	-0.0121159
23:27782923	G	C	83	162	GGCAAACCAAGATAGCCAGAG	0.161224	-0.000132695	-0.608068	-0.0114223
23:27782931	G	T	86	165	AAGATAGCCAGAGAACATTCG	0.157371	-0.0291833	-0.182591	-0.0362228
23:27829978	G	A	96	141	CTGCCCGGGGGTCGGGGGGGC	0.0949367	-0.0111943	0.025416	-0.0168787
23:27872575	C	A	76	92	TCCCCAGGCTCCCACTCCCTG	0.047619	0.00576667	1.12583	0.00900656
23:28061656	C	T	16	26	CTGCGGCCTCTGAGAACAGAG	0.119048	0.0355328	0.274172	0.0309027
23:28061658	T	A	16	26	GCGGCCTCTGAGAACAGAGTA	0.119048	0.00937456	0.494488	0.00719481
23:28218608	C	G	15	54	CTGTGTGTCTGGTACTGGGGG	0.282609	0.0128073	-0.492074	0.00220803
23:28218620	C	G	18	54	TACTGGGGGAGCCTGCCCCGT	0.25	0.0079513	0.112769	0.00257566
23:28631251	C	T	12	46	AAAGCCTCTATCATTCAAATC	0.293103	-0.0209388	-0.643204	-0.0320584
23:28770178	C	G	79	73	CTCTCCTCGTGGGTCTTCCTC	-0.0197368	0.0105387	-0.822083	-0.00280026
23:28781336	G	T	35	23	CGTGTGGGTATGCACTTGTTG	-0.103448	0.000844365	-0.708331	-0.011315
23:28786217	A	G	23	32	TCACCAACGCAGAGTCACAAG	0.0818182	0.0166364	0.790927	0.0168003
23:28850437	T	A	24	29	CTGGCCAGAGTGCCCGACGGC	0.0471698	-0.0194657	0.137041	-0.0240206
23:28937042	C	T	54	38	AGGGCGGACCCCCGAAGCCTG	-0.0869565	-0.029338	0.011126	-0.034736
23:30450116	C	T	104	61	CCTCTGCACCCCACCCTGAAT	-0.130303	-0.022786	0.093798	-0.027632
23:30450147	A	C	30	46	GTATCCCCAACGATGTCTTGG	0.105263	0.0175551	-0.059413	0.0105078
23:30557420	C	G	38	80	AGTGCCAGGGGCTGGAAACAG	0.177966	0.0042166	0.017555	-0.00188032
23:31725204	C	T	59	59	GGCGCTTGAGCGCGTAGACCA	0	-0.0321203	-0.290986	-0.0400104
23:36831197	A	G	31	34	GGGACATGAGGAGCCAGGAGA	0.0230769	0.0370628	-0.57214	0.0252419
23:37321657	C	G	38	22	AGATGCCCTGGCCCGGAGGGG	-0.133333	0.00950956	0.265173	0.00538767
23:38101616	C	G	68	125	CCCCTCCCCTGGTCCGCGGCC	0.147668	0.000496771	-1.0582	-0.0146133
23:41711563	C	T	55	20	GAAAACGTTTCCGCAGACAGG	-0.233333	-0.0342084	-0.041573	-0.0399426
23:41865780	C	T	21	52	ACTGGCAAGCTTCGGCCACAC	0.212329	-0.0277034	0.704605	-0.0272739
23:43049499	A	C	140	236	CGGCCTCCGCCCGCGTGTCTG	0.12766	-0.00152344	0.306522	-0.00504796
23:45526722	C	T	49	96	CTCAGGACTTTGTGCCGTTGG	0.162069	-0.00128799	-0.063058	-0.00794299
23:45526730	C	T	41	72	TTTGTGCCGTTGGTCGGTGTC	0.137168	0.00700378	-0.048092	0.000289161
23:45567968	A	G	156	141	GTGACTCATCAAGGACAACAG	-0.0252525	0.0250814	0.482684	0.0224491
23:45569585	C	T	52	71	CACCCAAACCTGTGGACCCCC	0.0772358	-0.0423399	0.118141	-0.046541
23:48109902	C	T	41	54	ATCAAAGCCTCGGGAGGACCC	0.0684211	-0.0321577	-0.029586	-0.0378366
23:48254646	C	T	108	42	GTGGAGAAGGCAATGGCACCC	-0.22	-0.0221114	0.322882	-0.0250353
23:48254668	C	T	112	52	ACTCCAGTACCCTTGCCTGGA	-0.182927	-0.0384561	-0.359553	-0.0467838
23:48324861	A	T	171	144	GCACCGTGGTACCTGGGGTGG	-0.0428571	-0.00905345	-0.116238	-0.0159838
23:48388163	C	T	41	10	AGGTCGAGACCCGTGGGGACT	-0.303922	-0.0235724	-0.163393	-0.0305755
23:48388167	G	A	41	10	CGAGACCCGTGGGGACTCCAG	-0.303922	-0.0349695	1.34347	-0.0289746
23:48487054	C	T	38	81	GGCTGAGCTGCGGTCCCCCTG	0.180672	-0.0292551	-0.42277	-0.0383239
23:48701305	A	G	23	35	CTGCAGGAGTGAACCAGAGGC	0.103448	0.0203181	-1.17946	0.00373764
23:49674002	A	G	88	42	GCCAGCCCAGAGTCGGGAGGC	-0.176923	0.0125056	-0.830424	-0.000948058
23:50313946	C	T	55	26	GCTGGGAGGATGGGGTGGGCA	-0.179012	-0.04296	-0.499379	-0.0523689
23:50691137	C	T	41	8	TCAACAGCCCTGCCATGGAGG	-0.336735	0.00180617	-0.400715	-0.00777356
24:1276076	C	T	36	9	GTCGCAAGAGCCGGACACGAC	-0.3	-0.0437816	0.458729	-0.0450703
24:1603732	C	T	46	47	TCGTCCCCTTCGCTTGCTATC	0.00537634	-0.0018327	-0.393944	-0.0112735
24:1603831	A	G	95	74	CTGGTTAACCGTGCCCACCCC	-0.0621302	0.0177338	0.395602	0.0145302
24:1669368	A	G	20	40	CTGAGGGCACGGCCTCCACTC	0.166667	0.0256628	0.630182	0.0242648
24:2233667	A	G	39	11	AGGCCACACCGTGCCTTTCCA	-0.28	0.0420353	0.185619	0.0365105
24:2252766	C	G	31	73	CTGCTCTTGGCGGGATCCAGT	0.201923	-0.00238046	-1.13349	-0.0180626
24:2252770	A	T	31	74	TCTTGGCGGGATCCAGTGCTC	0.204762	0.0202696	0.385643	0.0169249
24:2318677	C	G	55	16	GTCCTCCTTCCGGGCGGCTCC	-0.274648	-0.000417306	-1.00396	-0.0150482
24:4244017	A	G	114	164	GCCCCCGTGGGAGCACAAAGT	0.0899281	-0.0201137	-0.673953	-0.0315118
24:4466952	A	G	17	25	AGGAGCCCCCACCTGCGAGCT	0.0952381	0.0233225	0.392438	0.0199667
24:7005669	A	G	42	67	AGTCGGACACAACTGAGCGAC	0.114679	0.000885085	1.16604	0.00457467
24:11046109	A	G	46	27	CTGCTAAGTCGCTTCAGTCGT	-0.130137	0.0379532	0.757174	0.0373531
24:20858418	A	G	82	51	CGCCCCGGCCGAGCTGCACCC	-0.116541	0.00760962	-0.01135	0.00119209
24:21498786	C	G	69	49	GGGGAGGCCCCCGACCAGCAC	-0.0847458	-0.00779229	0.730145	-0.00759387
24:22467392	C	T	23	13	GAGAGGGGGACGAGCTGAGAG	-0.138889	-0.0519444	-1.01514	-0.0655129
24:25907876	A	G	9	36	GTGGGTTGCCGTTTCCTTCTC	0.3	0.0109084	0.487022	0.00863108
24:31977847	A	G	11	42	CTGCCAGCTTACAAGCCCAGG	0.292453	0.0298004	-0.295342	0.0204831
24:32138483	C	G	35	38	GAGAATCCCACAGACAGAGGA	0.0205479	0.00948885	0.33954	0.00599628
24:32138501	A	G	38	38	GGAGCCTGGCAGGCTCCAGTC	0	0.00449061	0.402291	0.00164089
24:35265364	C	T	20	27	TAGTGGACGTCACTGCATCCA	0.0744681	-0.0258169	0.197201	-0.0297204
24:35265367	T	C	20	27	TGGACGTCACTGCATCCACAT	0.0744681	0.031424	0.528896	0.0290401
24:35311192	G	T	26	24	GGGACCGACAGCGCGTGCTGG	-0.02	-0.00111001	0.174209	-0.00576267
24:37418226	A	G	49	61	AGGGGGGTCTATGCCACACAC	0.0545455	0.0303828	0.225459	0.0254564
24:37418265	A	G	65	76	GACACAGGGGACCCGCTAGTA	0.0390071	0.0116668	0.2261	0.00716604
24:38182153	A	T	30	18	CAGACGCTAAAGCAAGCTGAA	-0.125	0.0108509	-0.401432	0.00106205
24:39736805	C	T	38	10	TCACGTACGTCTTACGTCTGC	-0.291667	0.00426959	0.014066	-0.00185803
24:39847648	C	G	49	20	ACAAAGAAAAGGCAAGCAAAA	-0.210145	0.0105617	-0.045937	0.00378538
24:40023497	A	G	28	23	CGTCGGAGACGCCGAAGCAGA	-0.0490196	0.00986489	0.824191	0.0104621
24:42758572	A	G	73	59	CGTGGGGGATGCAAGTTCCCC	-0.0530303	0.0257326	-0.81536	0.0121094
24:42779465	C	G	276	189	CTCCGGGTCCCCGACCGTGGT	-0.0935484	0.00960361	0.560142	0.0079739
24:43639251	A	G	17	25	CTGGCTGCGCGTGTCCAGTCA	0.0952381	0.0119448	-0.126272	0.00445818
24:44276765	C	G	68	124	GCCCCCCGGTGGGCTGGGCAA	0.145833	0.00435978	-1.59935	-0.015413
24:47583888	C	G	58	56	GCGTAACCTGCCGTGAGGGCG	-0.00877193	-0.00572566	0.32675	-0.00898479
24:47834129	C	T	36	18	CCAGACTGGATGACACTGTGG	-0.166667	-0.00952194	-0.718503	-0.0215346
24:47834135	C	T	35	20	TGGATGACACTGTGGGCTGGA	-0.136364	-0.0154925	-0.013099	-0.0214061
24:48277416	A	G	107	57	GCTCATGGACATGGGAAGGCC	-0.152439	0.0285815	0.58533	0.0267387
24:48533315	C	T	26	20	TACTCTGCGGTGCTCTCACCA	-0.0652174	-0.00581209	-0.919992	-0.0196118
24:49383507	A	C	29	22	CTTTTGCCGCAAATTGGCCGA	-0.0686275	0.0180905	0.081612	0.0122237
24:51268535	T	C	25	38	GAGTCGGACACGACTGAGCCG	0.103175	0.0180228	1.87647	0.027335
24:53652352	A	G	21	32	CAAACATCTCGGGCTCTGCCA	0.103774	0.0411987	0.560337	0.0388613
24:56700034	T	C	31	25	CCCACAGGGCCGCTAAAGGTC	-0.0535714	0.0416235	0.401562	0.0379339
24:56714854	A	G	21	29	GGCAGGGGCGGGGTTAGGGGA	0.08	0.0100407	-0.257295	0.00148886
24:57208361	C	T	22	14	CAGAAGCTCCCGTATGACCAC	-0.111111	-0.0250721	-0.279062	-0.0330196
24:58302919	C	T	79	25	GTCTGCACAATGTGTAACAAG	-0.259615	-0.0215582	-0.088706	-0.0279749
24:61356589	C	T	74	34	AGCCAGGGGCCCTTTGCTTGG	-0.185185	-0.0390166	0.789778	-0.0376129
24:61464105	C	T	21	28	TCAGTCTGCCTCACCCTGCCC	0.0714286	-0.0299643	-0.326262	-0.0382011
24:61807016	A	G	24	16	CAACCTCATTAACTGGAGCCT	-0.1	-0.0175261	-0.673764	-0.0289807
24:61807026	T	C	25	16	AACTGGAGCCTGCCTGGATTT	-0.109756	0.0257581	0.188257	0.020621
24:62125975	C	T	21	27	CAGCGCGGCCCCCTGCGGTCC	0.0625	-0.0183326	1.35389	-0.0126231
25:361657	A	G	23	36	CCTGGCCATGGCACCTGGCCT	0.110169	0.062783	-0.632616	0.0498733
25:367126	C	T	60	53	ACTGGGGCTCTAGGAGCAGAG	-0.0309735	-0.0262716	0.44445	-0.0280741
25:920796	A	G	58	27	TCAGGCTTCAAGCCTGCCTCA	-0.182353	0.0161467	0.673011	0.0153245
25:952466	C	T	70	28	CCTGGGACAGTCCAGCACCCC	-0.214286	-0.012325	0.17943	-0.0166817
25:1086046	G	A	61	30	CGATGTCGCCACAGCCGCTCA	-0.17033	-0.00576057	-0.479683	-0.0158382
25:1788232	T	C	231	128	AGGAACGCGCTTCCGAGGAGC	-0.143454	0.0178918	-0.898812	0.00373897
25:2108032	A	G	19	31	CACTGGAGTCGTGGGTGTCAC	0.12	0.000761578	0.53731	-0.000862684
25:2108225	A	G	12	54	CTGCCCCTGCGGGCCTCTGCT	0.318182	0.0454881	-0.291871	0.035848
25:2108881	T	C	25	90	TGCCTCCCTCCTCTGACTGCA	0.282609	0.0155247	-0.762941	0.00257399
25:2229744	C	G	30	30	CTCCGCCCCACAGGCCTCGTC	0	0.00217325	-0.249044	-0.00613218
25:2312651	C	T	105	49	CCTCCACCCCCTGCTGGGAGC	-0.181818	-0.0207786	0.076543	-0.0258156
25:2576276	A	C	99	46	TCGCTTCAGCAGCCCGCCCCT	-0.182759	0.0114772	-0.280377	0.00269792
25:2598183	C	G	126	69	ATCCGTGAGGCTTTCCTGCGG	-0.146154	-0.0127369	-0.421829	-0.0221686
25:3664706	A	G	36	41	AGAGACAAGCAGGAGGATGGC	0.0324675	0.0188448	0.609589	0.0174257
25:3664728	A	G	45	32	GCGGCCAGACGGAGGATGTTC	-0.0844156	0.0277292	0.195929	0.0226127
25:3803091	C	G	85	53	CGTGCGGGCGCCCAGGGAACG	-0.115942	0.0224816	-0.337529	0.012972
25:5474562	A	G	41	23	GCCCCTCGGTGCCCAGTTCTA	-0.140625	-0.00717629	-0.376903	-0.016353
25:8549850	C	T	18	24	ATCCCCACCCTCCGCCAGGCA	0.0714286	-0.0365949	-0.065569	-0.0424784
25:9922230	G	T	63	30	TAGCTGTGGCTCACAGGCTTA	-0.177419	0.0321995	-0.38152	0.0220997
25:10547913	A	G	78	28	CTGAAGCGGAGAAGGAGGCCG	-0.235849	0.036104	-1.07061	0.0200895
25:10951916	C	T	31	29	GTGGCTGGGCTGCCGAGTCCT	-0.0166667	-0.0420358	0.051941	-0.0468035
25:10951934	C	T	46	31	CCTTCAGCCCCGTCTTTGGGG	-0.0974026	-0.00120946	0.581069	-0.00241944
25:15707029	T	G	10	34	GACTGACTCAGCAGCCACATG	0.272727	0.0196615	0.737213	0.0193033
25:17273180	C	G	37	12	CTGGGCGTCTCTTGTTGCATC	-0.255102	0.00137592	0.012341	-0.00470132
25:17293216	C	G	61	68	CTGCCTGGTTGCTGGCTGGGG	0.0271318	-0.0144968	0.370703	-0.0171873
25:17293305	A	G	140	87	GGTGGTTGCCGCCTTCCCTCC	-0.11674	0.0331295	0.406499	0.0296723
25:17293335	C	T	83	50	GCTGGGGACCTCACAGCACGA	-0.12406	-0.0364872	0.048347	-0.0414099
25:17306354	C	G	23	36	GTCCAGCAGTGCCTCCCTGAC	0.110169	-0.00203587	-0.653726	-0.0136688
25:17314678	A	G	36	47	CGAAGGCAAGAGAAAGAAGGG	0.0662651	0.0206574	0.129715	0.0151398
25:18130701	C	G	32	56	CCAAATTGGTGGCTCGGCCAG	0.136364	0.0212261	-0.362559	0.011533
25:18456578	C	T	237	189	ACCCGCCCTCCCTGGGACTGG	-0.056338	-0.0335945	1.3615	-0.027478
25:30107082	A	G	14	44	GGCGGAGGCCACCCCATCGGG	0.258621	0.00280655	0.752703	0.00295775
25:30107087	A	G	15	44	AGGCCACCCCATCGGGGCCCC	0.245763	0.0299183	-0.974613	0.0148544
25:30107094	C	T	14	44	CCCATCGGGGCCCCACAATGA	0.258621	-0.0376807	-0.120948	-0.0440081
25:30847058	A	G	35	24	CCTCTGCTGCGCCTCCCGCCT	-0.0932203	0.029039	-0.279306	0.0198745
25:31119687	A	G	31	18	GAGAGGGTACAAAGGCCGGAT	-0.132653	0.0211033	0.331836	0.0172848
25:33600325	A	G	36	18	CCCAGCCACCGGGCTTCTAGC	-0.166667	0.0387859	-0.106251	0.0308659
25:33910388	C	T	33	19	TGGCTGCCACCGCCTCCAGAG	-0.134615	-0.00449267	-1.13927	-0.0201762
25:34129406	A	G	171	130	CTACCACCCAAACTTCTGCCC	-0.0681063	-0.00981258	-0.388749	-0.0190303
25:34130430	G	T	81	51	CTGGTCATCGGCCCTCCACTG	-0.113636	0.00789558	-0.115137	0.000593996
25:35254068	C	G	27	29	CCCTCCTGCACCACTGGTCCA	0.0178571	-0.0223955	0.206549	-0.0262968
25:36087060	A	G	107	105	CTCTTCCTATGCAGCTTTAAT	-0.00471698	0.010217	0.429036	0.00746491
25:36087061	G	C	106	108	TCTTCCTATGCAGCTTTAATG	0.0046729	0.0084886	-0.022642	0.00195584
25:36087102	A	G	76	101	GGAGTCGAAGGCTGAGAAGGG	0.0706215	0.0250573	0.089386	0.0190999
25:36369256	A	G	73	16	CCGGCACCCCAGCACCCGGCC	-0.320225	0.0136524	0.198673	0.00887514
25:36369270	C	G	73	15	CCCGGCCCCTCACAGCCGGCC	-0.329545	0.00515689	-0.152248	-0.00239702
25:36369273	A	C	72	15	GGCCCCTCACAGCCGGCCCTG	-0.327586	0.00320419	-0.274755	-0.0053418
25:37542184	G	T	7	35	AAGGAGAACCTCGCAGCGGCG	0.333333	-0.0133545	0.08102	-0.0185202
25:37542190	T	C	22	32	AACCTCGCAGCGGCGTGTCCT	0.0925926	-0.000122955	0.039266	-0.00593886
25:37795204	C	T	142	211	TGGGGCCTGGTGGTGGCCGGC	0.0977337	-0.0336285	-0.665094	-0.0446483
25:37804788	C	G	33	9	TGCGGGGGGAGCACTGCCGAG	-0.285714	0.0127441	-0.079834	0.00563215
25:38458275	C	T	221	118	TGGGATGGAGCCAGCCGGCTC	-0.151917	-0.0531652	0.230946	-0.0561694
25:38940415	C	T	52	91	CGGGATGGCCTGGCCAGGGCG	0.136364	-0.0260949	-0.335066	-0.0344931
25:39105613	C	T	20	30	ATGCGCGCGGCGGGGTCACCA	0.1	-0.0222137	0.536711	-0.0233271
25:39279163	A	T	98	149	CAAGGCGGGCAGGCGCCAGGC	0.103239	-0.00659304	-0.388228	-0.0158786
25:39346146	C	T	7	34	AGCAACTACCTGTGCACCACA	0.329268	-0.020984	-0.390099	-0.0299622
25:39674381	T	C	9	38	GGGCCCTCTGCGCCCCGCAGC	0.308511	0.0430545	-0.780427	0.0293378
25:39861893	A	G	30	42	GGAACCAGGAACTGCCGCCGA	0.0833333	0.0024916	-1.29389	-0.0146563
25:39861901	C	T	36	26	GAACTGCCGCCGAGGGCAGCT	-0.0806452	-0.00907604	0.172773	-0.013562
25:40298058	C	T	42	62	CCAACCACCCCGCTTCTCCCT	0.0961538	-0.0122401	-0.44031	-0.0218393
25:40984071	A	C	92	42	GACACAAATTCATGGTTTACT	-0.186567	-0.00289654	0.407881	-0.00553313
25:41034755	T	C	29	32	TGTGCACGCTCTCCTGAGCCG	0.0245902	-0.00462695	0.088318	-0.00992694
25:41044900	A	G	13	43	AAGCCGCTGCGGTTGAAGAGG	0.267857	0.0240429	0.269059	0.0196276
25:41186938	G	T	29	22	TCTGCACCCGTGGCTTCTTCC	-0.0686275	-0.03199	0.207438	-0.0356683
25:41376959	A	G	44	9	CTCTGGGTGCATCTGCACGGG	-0.330189	0.00626854	0.488053	0.00410411
25:41376961	C	G	43	9	CTGGGTGCATCTGCACGGGAC	-0.326923	-0.021734	0.087055	-0.0266606
25:41376967	G	A	44	9	GCATCTGCACGGGACAGAACC	-0.330189	-0.0207654	0.260644	-0.0242458
25:41811889	C	G	16	23	TGCACCCAGCCGCAGGAGGAG	0.0897436	0.000708508	-0.011047	-0.00555151
25:41909837	C	T	40	47	GGAGAGGGCCCGGGACACACG	0.0402299	-0.0267474	-0.490193	-0.0364427
26:3583214	C	T	28	20	CATTTGCTTCTGGACGCCTAG	-0.0833333	-0.0368267	-1.19186	-0.0522289
26:10678683	C	T	97	78	CCAGGCCGGCTGGAGCGCGGG	-0.0542857	-0.0114548	-0.45558	-0.0212008
26:10994739	A	G	88	31	CGGAACCCTAGCAGTGCAGCA	-0.239496	0.0353781	0.015628	0.0285652
26:12902824	C	T	22	36	GAGGAGGCATTGCCACAATGC	0.12069	0.0220339	0.073809	0.0160126
26:20942644	A	G	34	73	TTCCTCCCTTGCTGATCCCTC	0.182243	0.0269023	-0.416826	0.0166228
26:21277296	A	G	131	106	GAGCATGCTGGATGCCCCCGG	-0.0527426	0.0331155	-0.664526	0.020602
26:21422781	C	G	73	42	CGCGTCCTCGGCCTCTGCAGA	-0.134783	0.0103267	0.917243	0.0117004
26:22815782	G	A	23	17	GCCCTAGTCCGGTCCATGTGG	-0.075	-0.0407674	-1.19544	-0.0561115
26:23237263	G	T	41	48	GAGGCCTGCTGCCTGGCCCCA	0.0393258	-0.0349554	0.290175	-0.0378675
26:23987415	C	T	19	55	GAAAATACAATCTAAGGGCCT	0.243243	-0.0169092	-0.199687	-0.0243688
26:24799559	A	G	105	115	GGGTCGCCCAAGGGTCTCTGC	0.0227273	0.00601028	-0.104912	-0.00116251
26:24799563	T	C	101	112	CGCCCAAGGGTCTCTGCGCTC	0.0258216	0.0568664	-0.124246	0.0483883
26:24827867	C	G	149	179	TCTTGCAGAGGGTGGGGAATG	0.0457317	-0.0210243	-0.455431	-0.0305541
26:24827905	A	G	157	166	GGGCCGCCCCGGAGGGCTTCT	0.0139319	0.0434029	-0.00888	0.0362027
26:25664580	G	T	23	27	GGGCCTTCAGTATCGCAGCAC	0.04	-0.0102857	-0.008997	-0.0162816
26:26006059	G	T	22	18	GAATTACACTTCTCTGTAGCA	-0.05	0.000648423	0.178206	-0.00400991
26:32111945	C	T	51	12	CTGCGATTCATGGGGTCGCAA	-0.309524	-0.0352145	-0.696018	-0.0464602
26:34147003	G	T	157	121	TCCTTCTCCCGCTTTCCTCCC	-0.0647482	-0.000558833	-0.366998	-0.00980035
26:34633761	A	G	110	66	GCAGAAAGAGGAGGGAACTCC	-0.125	0.0262386	0.254928	0.0216545
26:35229640	C	T	20	51	GCTCTCGCAGTCCCCAGCCCT	0.21831	-0.0213056	1.25395	-0.0163744
26:35778659	C	T	14	46	GGCTTCTCTCTGCACTGGCTT	0.266667	-0.00210422	-0.756563	-0.0146052
26:37082717	C	T	54	68	CCAGCAAGACTGAGGTGCCAT	0.057377	-0.01455	-0.393275	-0.0236996
26:38939697	C	T	44	30	GCCTTAGAGCCGCTGTGTGTG	-0.0945946	-0.047401	-0.075323	-0.0531244
26:39119859	C	T	26	21	CTGCCCCCCATACAGAGGCCC	-0.0531915	-0.0316707	0.303238	-0.0345461
26:39339436	C	T	102	116	CGAAGGCCGGCTCTGCGCAGG	0.0321101	-0.040073	0.338883	-0.0424584
26:39442784	C	G	34	23	CCGACCCAAGGTCAGGTATGT	-0.0964912	0.00402388	-0.611103	-0.00738471
26:39442794	G	T	57	34	GTCAGGTATGTCCAGCAGGTG	-0.126374	-0.00445089	-0.082888	-0.0112026
26:40775683	C	T	56	40	GTGTGGACTTTGCCCTTGGAG	-0.0833333	0.0132009	-0.714413	0.000712704
26:41864496	C	T	25	16	CACACTGCAATGAAGCATAGC	-0.109756	-0.0105648	-0.328281	-0.0192543
26:41984936	C	T	29	20	CCAGGCAGAACGACCCTTGCC	-0.0918367	-0.0256774	-0.523685	-0.0356799
26:42617291	C	A	31	22	GGCCCCCTGAAAGCCCTCATG	-0.0849057	-0.0390909	-0.536401	-0.0488998
26:42617297	G	T	31	23	CTGAAAGCCCTCATGCAGCAG	-0.0740741	-1.53e-05	-0.523737	-0.0105944
26:43621339	C	T	15	22	CTACTGTGTCTGGGCCTGTGT	0.0945946	-0.0162715	-0.009429	-0.0221366
26:43621345	C	T	15	24	TGTCTGGGCCTGTGTCCTCCC	0.115385	8.82e-05	0.013821	-0.00594764
26:43780623	A	G	28	36	CCGCCTGTCCACCCAACCAGC	0.0625	0.0252129	0.05047	0.0189229
26:43815968	A	C	131	66	GGGAAGGGGGAGGGTGCGGCT	-0.164975	0.0365164	-0.163585	0.0281625
26:43816025	C	T	82	175	GAGGAGAAGCTGTGTGCCAGC	0.180934	-0.0376907	0.40535	-0.0395674
26:44083393	A	C	38	77	CTTGACTCCCCGTAGTGGACC	0.169565	0.0221583	-0.089952	0.0147494
26:44116477	A	G	48	11	CAGGGTGGCCATCCCGAGTTT	-0.313559	0.00573803	1.16262	0.00928971
26:44265000	A	G	26	32	GCTTGGCTCCGCCTAGAAAAC	0.0517241	0.034834	1.19308	0.03799
26:44265788	A	G	42	101	TCTTGGTCGCGCTAAGAACTT	0.206294	0.0312062	0.28925	0.0268008
26:44570022	A	G	85	35	ACGGGCTCGCGCGGGGCTGGC	-0.208333	-0.00135519	0.634216	-0.00211248
26:44574646	C	T	72	33	AAGGCCTGTTCGGCTCAGCCT	-0.185714	-0.0379691	-0.038475	-0.0435926
26:45325169	A	G	115	83	AAGGCCCCGAATCCATCCACT	-0.0808081	0.0282167	-0.907242	0.0137608
26:46196047	C	T	99	132	GGCAAGTTCATGCTCTCCCCC	0.0714286	-0.0224185	-0.636313	-0.0334466
26:47359825	A	G	40	9	GGGCCAGGCCAGCGGGAGACG	-0.316327	-0.00580169	0.871094	-0.00445609
26:47359826	G	C	40	9	GGCCAGGCCAGCGGGAGACGA	-0.316327	0.00868493	-0.383564	-0.00090421
26:48005176	A	T	10	41	CTTCAGGACATGGGCAGGCGT	0.303922	0.0319852	0.046332	0.0255081
26:49895164	A	G	17	40	CTCATAAGGCGGGACAGCTGG	0.201754	0.0100578	0.661548	0.00927538
26:49895166	A	G	18	40	CATAAGGCGGGACAGCTGGGG	0.189655	0.0296269	-0.700933	0.0168839
26:49898484	C	T	36	38	GTTGGGAAGCTGGGGTCAGTG	0.0135135	-0.0294471	-1.50974	-0.0477031
26:49901320	T	C	15	22	CACTGCAGGCCTCTCCCAAGA	0.0945946	0.0102223	-0.596662	-0.00120334
26:49963302	G	T	7	31	GCCCAGCGCTGCTCTGCGGCT	0.315789	-0.0327117	0.377401	-0.0349366
26:50027182	A	G	25	17	GCCTGGCTGCAGAGGCCGGAC	-0.0952381	0.00527426	0.27837	0.00135906
26:50027188	C	A	25	17	CTGCAGAGGCCGGACTTCACC	-0.0952381	-0.0284296	-0.908265	-0.0416224
26:50035311	C	G	26	20	CTTCAGGAAGGATGGCTGGGC	-0.0652174	-0.00415721	-1.06066	-0.0191836
26:51073999	A	G	73	47	TGGTCCCCAGAGCAGCCCCTC	-0.108333	0.0156295	-0.540855	0.00455435
26:51261408	G	T	29	18	TTCCTGCCCAGGACACCTGGC	-0.117021	0.0137931	-0.785615	0.000689482
27:844682	C	T	25	37	GCTATCCATTCCGTCTGCCTG	0.0967742	-0.0326682	-0.04968	-0.0385055
27:844683	C	T	25	37	CTATCCATTCCGTCTGCCTGG	0.0967742	-0.0324676	-0.378638	-0.0410911
27:1002496	C	T	17	34	CACTGCCTGGCGAAGCTTGCA	0.166667	-0.0418492	-0.469191	-0.0510279
27:1002502	T	C	17	34	CTGGCGAAGCTTGCAGTGGAG	0.166667	0.0291662	0.374955	0.0255313
27:1162236	A	G	23	26	TGCCATCTGCGCGTCCAGTTG	0.0306122	0.0256896	0.031129	0.0192253
27:1238515	C	T	157	100	CCCCGCTGCTCCATCCGGGGC	-0.110895	-0.0230706	0.768411	-0.0222055
27:1238516	C	T	154	99	CCCGCTGCTCCATCCGGGGCG	-0.108696	-0.00211606	0.87333	-0.000834302
27:1238531	A	G	182	101	GGGGCGCAGGACTGCCTGGCT	-0.14311	0.0209879	-0.724447	0.00823995
27:1365038	A	C	27	19	CCGTGTCAGGACATGCGTGAG	-0.0869565	0.0374825	0.560608	0.0352308
27:1369116	C	T	23	14	TGTGTGCACACCTGTGCGTGT	-0.121622	-0.020075	-0.008105	-0.0258435
27:1397916	C	T	26	43	AGCTCAGTGTCATGGTGCTGC	0.123188	-0.00318114	0.516176	-0.00489559
27:1399089	A	G	85	45	GTGAGCAGGCGGTTCTGGGCC	-0.153846	0.0191129	-0.419892	0.00898244
27:1399170	G	T	49	33	GGGCTCAGAGTCCTCGCCTGG	-0.097561	-0.0270435	-0.862033	-0.0398764
27:1942162	G	C	14	28	ACATGTGAAGCGGTGGCCCAT	0.166667	0.011873	1.06091	0.0144268
27:1942163	A	G	17	37	CATGTGAAGCGGTGGCCCATG	0.185185	0.0378117	0.456574	0.0346728
27:1942181	C	T	20	47	ATGGCACCTGTGTGCAATTAT	0.201493	-0.0302218	-0.687953	-0.0415113
27:2630478	A	G	31	21	ACCCCTCTGTGAGTGCAGACC	-0.0961538	0.0354595	-0.286773	0.0260876
27:7737889	C	T	66	191	GGCTGGCGTTTCTGCCTGGAC	0.243191	-0.0201481	-0.385688	-0.0291078
27:8583007	G	T	42	24	CACCGGACGGGGTCAGGTCTG	-0.136364	-0.011014	0.039587	-0.0165826
27:13891065	A	G	21	29	ACTGATGGCCATGACATTTCT	0.08	0.00658785	0.255454	0.00244938
27:14255700	A	G	41	27	TGGCTGCGAAGGAAGGGCCCT	-0.102941	0.0415916	-0.62241	0.0292439
27:14260576	C	G	172	169	TGGCGCAGGACGTGTCGGAAT	-0.00439883	-0.00519681	0.031943	-0.0109607
27:14774288	A	G	24	21	CCCCAGAACCAAGTGTACGAA	-0.0333333	0.00669588	0.55629	0.00509888
27:19597910	T	G	155	158	CTTCCTTAACGCGCTGGTGGG	0.00479233	0.0363163	0.866344	0.0366761
27:19642721	C	T	50	14	TTTCAGGGAGCCTGGCTGTGA	-0.28125	-0.049239	-0.143453	-0.0554973
27:24711161	G	T	27	68	AAGAATACTGGAGTGGGTTGC	0.215789	-0.028514	0.173652	-0.0325561
27:24711208	C	T	35	10	GATCCAGGGATTGGATCTGTG	-0.277778	-0.0351419	-0.83877	-0.0475963
27:26320661	C	G	86	68	CAGACCTGGCCTTCGCGGAGG	-0.0584416	-0.0328663	0.402583	-0.0348748
27:26372898	A	G	17	49	GCGAGTCACCACTCAAAGAGG	0.242424	0.0166022	0.440208	0.0138012
27:32194173	T	C	28	19	CTCCCCCTGCCGAGGGGCGGT	-0.0957447	0.00368069	0.667652	0.00309307
27:33176100	A	G	105	205	TCCTGAGCCCATCCTCCACCA	0.16129	0.0197711	0.344667	0.0160911
27:33176120	A	C	86	182	AGGGCACCTAACCCCACAGCA	0.179104	-0.0069112	-0.31645	-0.0155827
27:33937253	C	T	34	34	ATCCCAGGGACGGGGGAGCCT	0	-0.0293164	-0.994565	-0.043219
27:33945000	C	G	51	36	GGGGCCCTCCGTACGGGGAAG	-0.0862069	0.00819181	0.680195	0.00760897
27:35711701	A	G	10	36	GGCGCTTACAGTCCACGAGGT	0.282609	0.0263392	-0.529324	0.0151211
27:36099080	C	T	262	74	AACAGGAGCCCGGCTTCCCTT	-0.279762	-0.0114884	-0.017961	-0.017533
27:36099095	G	A	246	69	TCCCTTTGCAGCAACAATAAC	-0.280952	-0.0484429	-0.057168	-0.0539894
27:36166210	G	T	30	20	GGGTCCATTTGAGAGCTTGAG	-0.1	0.00173282	0.205378	-0.00272009
27:36767477	C	T	21	24	GTGACCTGGGCAGCTCACTTA	0.0333333	-0.0264017	0.04256	-0.0315998
27:36767478	A	G	21	24	TGACCTGGGCAGCTCACTTAA	0.0333333	0.0155832	0.538927	0.0136398
27:37496830	G	T	38	24	GTCGTCCTCAGAGAGGCTGAA	-0.112903	-0.031493	0.002601	-0.0369146
27:37572322	A	G	70	59	CAGACTCAGCGAGGGGCTCCA	-0.0426357	0.0232395	-0.296561	0.0140592
27:38223768	A	G	43	148	CACTGCCTTGAGAGCCCTGTC	0.274869	0.0266588	-0.083829	0.0192007
27:38223770	A	G	43	146	CTGCCTTGAGAGCCCTGTCTC	0.272487	0.0161979	-0.324752	0.00693739
27:39021164	G	T	40	37	CACCCCGCCTGAGCTCACCGA	-0.0194805	-0.0383487	1.35715	-0.0321622
27:40822678	C	T	10	35	GGTTTGGTCTCGTCTCCAGCC	0.277778	0.00659936	-0.304823	-0.00227712
27:41430232	G	A	102	51	CCCCGCCCGCACCCCCGGACC	-0.166667	-0.015389	1.3497	-0.00978094
27:41430268	A	G	198	64	AAGCACAGGTGAGGGCCTCTC	-0.255725	0.0233942	-1.32198	0.00553943
27:41430344	C	T	78	18	TCGGGCCGGCTGCGCGCGGAC	-0.3125	-0.00396262	0.40137	-0.00663033
27:41618983	C	T	26	19	CTTGGGTTCATAGGCCTGACC	-0.0777778	-0.0452935	-0.20462	-0.0521575
27:41618984	G	A	26	19	TTGGGTTCATAGGCCTGACCT	-0.0777778	0.00263335	0.49073	0.000573181
27:43438206	C	G	27	39	TCCCCCAGTTCCTCCCCTTGG	0.0909091	0.00735737	-0.519792	-0.00335392
27:43716305	A	G	33	22	AAGCCGGAGCGCCGCAACTAC	-0.1	0.0388218	0.923566	0.0396092
27:44164789	A	G	29	19	TACCCAGTGCGTGCTCCTTCT	-0.104167	0.0273068	0.12168	0.021572
27:44239447	G	T	42	10	TGGGAACCAAGTTCCTTCCCC	-0.307692	-0.0176621	-0.297304	-0.0259303
28:641748	C	T	12	45	GTTCTGTGCGTGGGCCTGGTG	0.289474	-0.0157068	-0.622724	-0.0267707
28:3965162	G	T	14	26	AGCCCCTGCTTCCCAGGTCCC	0.15	-0.0167822	-0.39645	-0.0259085
28:5867919	A	G	24	43	GGGTGAGGACGCTGGGGTCCT	0.141791	0.0280169	0.067891	0.0218112
28:7598669	C	T	26	36	CCACGTGGTCCGCAGCGCCGC	0.0806452	-0.034196	-0.044494	-0.0399552
[truncated: 59,643 more rows]
